# Supplementary material for: A classification of endangered high-THC cannabis (Cannabis sativa subsp. indica) domesticates and their wild relatives
Source: PhytoKeys. 2020 Apr 3;144:81–112. doi: 10.3897/phytokeys.144.46700 (PMC7148385; doi:10.3897/phytokeys.144.46700)
Supplement: XML Treatment for Cannabis sativa subsp. indica var. indica [file phytokeys.144.46700-treatment1.xml]

<!DOCTYPE tp:taxon-treatment
  PUBLIC "-//TaxonX//DTD Taxonomic Treatment Publishing DTD v0 20100105//EN" "tax-treatment-NSO.dtd">
<tp:taxon-treatment xmlns:tp="http://www.plazi.org/taxpub"><tp:treatment-meta><kwd-group><label>Taxon classification</label><kwd><named-content xmlns:xlink="http://www.w3.org/1999/xlink" content-type="kingdom">Plantae</named-content></kwd><kwd><named-content xmlns:xlink="http://www.w3.org/1999/xlink" content-type="order">Rosales</named-content></kwd><kwd><named-content xmlns:xlink="http://www.w3.org/1999/xlink" content-type="family">Cannabaceae</named-content></kwd></kwd-group><mixed-citation publication-type="journal"><person-group><name><surname>McPartland</surname><given-names>John M.</given-names></name><name><surname>Small</surname><given-names>Ernest</given-names></name></person-group><article-title>A classification of endangered high-THC cannabis (<tp:taxon-name><tp:taxon-name-part taxon-name-part-type="genus" reg="Cannabis">Cannabis</tp:taxon-name-part> <tp:taxon-name-part taxon-name-part-type="species" reg="sativa">sativa</tp:taxon-name-part> <tp:taxon-name-part taxon-name-part-type="infraspecific-rank">subsp.</tp:taxon-name-part> <tp:taxon-name-part taxon-name-part-type="subspecies" reg="indica">indica</tp:taxon-name-part></tp:taxon-name>) domesticates and their wild relatives</article-title><source>PhytoKeys</source><day>03</day><month>4</month><year>2020</year><volume>144</volume><fpage>81</fpage><lpage>112</lpage><pub-id pub-id-type="doi">10.3897/phytokeys.144.46700</pub-id></mixed-citation></tp:treatment-meta><tp:nomenclature><tp:taxon-name><object-id xmlns:xlink="http://www.w3.org/1999/xlink" content-type="arpha" xlink:type="simple">853D07C1-AFBA-5E84-891A-22FD1ACF4E24</object-id>
              <tp:taxon-name-part taxon-name-part-type="genus" reg="Cannabis">Cannabis</tp:taxon-name-part>
              <tp:taxon-name-part taxon-name-part-type="species" reg="sativa">sativa</tp:taxon-name-part>
              <tp:taxon-name-part taxon-name-part-type="infraspecific-rank">subsp.</tp:taxon-name-part>
              <tp:taxon-name-part taxon-name-part-type="subspecies" reg="indica">indica</tp:taxon-name-part>
              <tp:taxon-name-part taxon-name-part-type="infraspecific-rank">var.</tp:taxon-name-part>
              <tp:taxon-name-part taxon-name-part-type="variety" reg="indica">indica</tp:taxon-name-part>
            </tp:taxon-name><tp:taxon-authority>(Lam.) Persoon, Synopsis Plantarum 2: 618, 1807.</tp:taxon-authority><xref ref-type="fig" rid="F4">Figure 4a</xref><tp:nomenclature-citation-list><tp:nomenclature-citation><tp:taxon-name>
                  <tp:taxon-name-part taxon-name-part-type="genus" reg="Cannabis">Cannabis</tp:taxon-name-part> <tp:taxon-name-part taxon-name-part-type="species" reg="indica">indica</tp:taxon-name-part></tp:taxon-name><comment>Lamarck, Encyclopédie Méthodique 1(2): 694–695, 1785 Basionym. See <xref ref-type="bibr" rid="B58">McPartland (1992)</xref> for justification of citing Persoon as the authority in the comb. nov, not Wehmer as treated in <xref ref-type="bibr" rid="B84">Small and Cronquist (1976)</xref>.</comment></tp:nomenclature-citation><tp:nomenclature-citation><tp:taxon-name>
                  <tp:taxon-name-part taxon-name-part-type="genus" reg="Cannabis"/>
                  <tp:taxon-name-part taxon-name-part-type="species" reg="sativa"/>
                  <tp:taxon-name-part taxon-name-part-type="variety" reg="indica"/>
                </tp:taxon-name><comment>≡ <tp:taxon-name><tp:taxon-name-part taxon-name-part-type="genus" reg="Cannabis">C.</tp:taxon-name-part> <tp:taxon-name-part taxon-name-part-type="species" reg="sativa">sativa</tp:taxon-name-part> <tp:taxon-name-part taxon-name-part-type="infraspecific-rank">var.</tp:taxon-name-part> <tp:taxon-name-part taxon-name-part-type="variety" reg="indica">indica</tp:taxon-name-part></tp:taxon-name> (Lam.) Fristedt, Upsala Läkareförenings Förhandlingar 5: 504, 1869–1870. </comment></tp:nomenclature-citation><tp:nomenclature-citation><tp:taxon-name>
                  <tp:taxon-name-part taxon-name-part-type="genus" reg="Cannabis"/>
                  <tp:taxon-name-part taxon-name-part-type="species" reg="sativa"/>
                  <tp:taxon-name-part taxon-name-part-type="form" reg="indica"/>
                </tp:taxon-name><comment>≡ <tp:taxon-name><tp:taxon-name-part taxon-name-part-type="genus" reg="Cannabis">C.</tp:taxon-name-part> <tp:taxon-name-part taxon-name-part-type="species" reg="sativa">sativa</tp:taxon-name-part> <tp:taxon-name-part taxon-name-part-type="infraspecific-rank">f.</tp:taxon-name-part> <tp:taxon-name-part taxon-name-part-type="form" reg="indica">indica</tp:taxon-name-part></tp:taxon-name> (Lam.) Voss in Siebert &amp; Voss, Vilmorin’s Blumengärtnerei 1: 912, 1896. </comment></tp:nomenclature-citation><tp:nomenclature-citation><tp:taxon-name>
                  <tp:taxon-name-part taxon-name-part-type="genus" reg="Cannabis"/>
                  <tp:taxon-name-part taxon-name-part-type="species" reg="sativa"/>
                  <tp:taxon-name-part taxon-name-part-type="variety" reg="indica"/>
                </tp:taxon-name><comment>≡ <tp:taxon-name><tp:taxon-name-part taxon-name-part-type="genus" reg="Cannabis">C.</tp:taxon-name-part> <tp:taxon-name-part taxon-name-part-type="species" reg="sativa">sativa</tp:taxon-name-part> <tp:taxon-name-part taxon-name-part-type="infraspecific-rank">var.</tp:taxon-name-part> <tp:taxon-name-part taxon-name-part-type="variety" reg="indica">indica</tp:taxon-name-part></tp:taxon-name> (Lam.) Wehmer, Die Pflanzenstoffe p. 248, 1911. </comment></tp:nomenclature-citation><tp:nomenclature-citation><tp:taxon-name>
                  <tp:taxon-name-part taxon-name-part-type="genus" reg="Cannabis"/>
                  <tp:taxon-name-part taxon-name-part-type="species" reg="sativa"/>
                  <tp:taxon-name-part taxon-name-part-type="variety" reg="indica"/>
                </tp:taxon-name><comment>= <tp:taxon-name><tp:taxon-name-part taxon-name-part-type="genus" reg="Cannabis">C.</tp:taxon-name-part> <tp:taxon-name-part taxon-name-part-type="species" reg="sativa">sativa</tp:taxon-name-part> <tp:taxon-name-part taxon-name-part-type="infraspecific-rank">var.</tp:taxon-name-part> <tp:taxon-name-part taxon-name-part-type="variety" reg="indica">indica</tp:taxon-name-part></tp:taxon-name> Blume, Bijdragen tot de flora van Nederlandsch Indië, p. 515, 1825. </comment></tp:nomenclature-citation><tp:nomenclature-citation><tp:taxon-name>
                  <tp:taxon-name-part taxon-name-part-type="genus" reg="Cannabis"/>
                  <tp:taxon-name-part taxon-name-part-type="species" reg="macrosperma"/>
                </tp:taxon-name><comment>= <tp:taxon-name><tp:taxon-name-part taxon-name-part-type="genus" reg="Cannabis">C.</tp:taxon-name-part> <tp:taxon-name-part taxon-name-part-type="species" reg="macrosperma">macrosperma</tp:taxon-name-part></tp:taxon-name> Stokes, <italic>Botanical Materia Medica</italic> 4: 539, 1812. </comment></tp:nomenclature-citation><tp:nomenclature-citation><tp:taxon-name>
                  <tp:taxon-name-part taxon-name-part-type="genus" reg="Cannabis"/>
                  <tp:taxon-name-part taxon-name-part-type="species" reg="sativa"/>
                </tp:taxon-name><comment>≡ <tp:taxon-name><tp:taxon-name-part taxon-name-part-type="genus" reg="Cannabis">C.</tp:taxon-name-part> <tp:taxon-name-part taxon-name-part-type="species" reg="sativa">sativa</tp:taxon-name-part></tp:taxon-name> B <tp:taxon-name><tp:taxon-name-part taxon-name-part-type="genus" reg="Cannabis"/><tp:taxon-name-part taxon-name-part-type="species" reg="macrosperma">macrosperma</tp:taxon-name-part></tp:taxon-name> (Stokes) Ascherson &amp; Graebner, Synopsis Mitteleuropäischen Flora 4: 599, 1911. </comment></tp:nomenclature-citation><tp:nomenclature-citation><tp:taxon-name>
                  <tp:taxon-name-part taxon-name-part-type="genus" reg="Cannabis"/>
                  <tp:taxon-name-part taxon-name-part-type="species" reg="sativa"/>
                  <tp:taxon-name-part taxon-name-part-type="variety" reg="macrosperma"/>
                </tp:taxon-name><comment>≡ <tp:taxon-name><tp:taxon-name-part taxon-name-part-type="genus" reg="Cannabis">C.</tp:taxon-name-part> <tp:taxon-name-part taxon-name-part-type="species" reg="sativa">sativa</tp:taxon-name-part> <tp:taxon-name-part taxon-name-part-type="infraspecific-rank">var.</tp:taxon-name-part> <tp:taxon-name-part taxon-name-part-type="variety" reg="macrosperma">macrosperma</tp:taxon-name-part></tp:taxon-name> (Stokes) Chevalier, Revue de Botanique Appliquée et d’Agriculture Coloniale 24: 64, 1944. </comment></tp:nomenclature-citation><tp:nomenclature-citation><tp:taxon-name>
                  <tp:taxon-name-part taxon-name-part-type="genus" reg="Cannabis"/>
                  <tp:taxon-name-part taxon-name-part-type="species" reg="sativa"/>
                </tp:taxon-name><comment>= <tp:taxon-name><tp:taxon-name-part taxon-name-part-type="genus" reg="Cannabis">C.</tp:taxon-name-part> <tp:taxon-name-part taxon-name-part-type="species" reg="sativa">sativa</tp:taxon-name-part></tp:taxon-name> γ <italic>crispata</italic> Hasskarl, Neuer Schlüssel zu Rumph’s Herbarium amboinense p. 112, 1886. </comment></tp:nomenclature-citation><tp:nomenclature-citation><tp:taxon-name>
                  <tp:taxon-name-part taxon-name-part-type="genus" reg="Cannabis"/>
                  <tp:taxon-name-part taxon-name-part-type="species" reg="sativa"/>
                </tp:taxon-name><comment>= <tp:taxon-name><tp:taxon-name-part taxon-name-part-type="genus" reg="Cannabis">C.</tp:taxon-name-part> <tp:taxon-name-part taxon-name-part-type="species" reg="sativa">sativa</tp:taxon-name-part></tp:taxon-name> β <italic>vulgaris</italic> de Candolle, Prodromus 16(1):31, 1869 (en part, based on plants cultivated in India). </comment></tp:nomenclature-citation><tp:nomenclature-citation><tp:taxon-name>
                  <tp:taxon-name-part taxon-name-part-type="genus" reg="Cannabis"/>
                  <tp:taxon-name-part taxon-name-part-type="species" reg="americana"/>
                </tp:taxon-name><comment>= <tp:taxon-name><tp:taxon-name-part taxon-name-part-type="genus" reg="Cannabis">C.</tp:taxon-name-part> <tp:taxon-name-part taxon-name-part-type="species" reg="americana">americana</tp:taxon-name-part></tp:taxon-name> Houghton &amp; Hamilton, Proc. Am. Pharm. Assoc. 55: 445, 1907, nomen nudum. </comment></tp:nomenclature-citation><tp:nomenclature-citation><tp:taxon-name>
                  <tp:taxon-name-part taxon-name-part-type="genus" reg="Cannabis"/>
                  <tp:taxon-name-part taxon-name-part-type="species" reg="americana"/>
                </tp:taxon-name><comment>≡ <tp:taxon-name><tp:taxon-name-part taxon-name-part-type="genus" reg="Cannabis">C.</tp:taxon-name-part> <tp:taxon-name-part taxon-name-part-type="species" reg="americana">americana</tp:taxon-name-part></tp:taxon-name> Wehmer, Die Pflanzenstoffe, 2: 157, 1911, nomen nudum. </comment></tp:nomenclature-citation><tp:nomenclature-citation><tp:taxon-name>
                  <tp:taxon-name-part taxon-name-part-type="genus" reg="Cannabis"/>
                  <tp:taxon-name-part taxon-name-part-type="species" reg="madagascar"/>
                </tp:taxon-name><comment>= <tp:taxon-name><tp:taxon-name-part taxon-name-part-type="genus" reg="Cannabis">C.</tp:taxon-name-part> <tp:taxon-name-part taxon-name-part-type="species" reg="madagascar">madagascar</tp:taxon-name-part></tp:taxon-name> Pearson, Proc. Penna. Pharm. Assoc. 1909: 179, 1909, nomen nudum. </comment></tp:nomenclature-citation><tp:nomenclature-citation><tp:taxon-name>
                  <tp:taxon-name-part taxon-name-part-type="genus" reg="Cannabis"/>
                  <tp:taxon-name-part taxon-name-part-type="species" reg="africana"/>
                </tp:taxon-name><comment>= <tp:taxon-name><tp:taxon-name-part taxon-name-part-type="genus" reg="Cannabis">C.</tp:taxon-name-part> <tp:taxon-name-part taxon-name-part-type="species" reg="africana">africana</tp:taxon-name-part></tp:taxon-name> Glickman, Mulford’s Veterinary Bulletin 4(2): 88, 1912, nomen nudum. </comment></tp:nomenclature-citation><tp:nomenclature-citation><tp:taxon-name>
                  <tp:taxon-name-part taxon-name-part-type="genus" reg="Cannabis"/>
                  <tp:taxon-name-part taxon-name-part-type="species" reg="sativa"/>
                  <tp:taxon-name-part taxon-name-part-type="variety" reg="africana"/>
                </tp:taxon-name><comment>≡ <tp:taxon-name><tp:taxon-name-part taxon-name-part-type="genus" reg="Cannabis">C.</tp:taxon-name-part> <tp:taxon-name-part taxon-name-part-type="species" reg="sativa">sativa</tp:taxon-name-part> <tp:taxon-name-part taxon-name-part-type="infraspecific-rank">var.</tp:taxon-name-part> <tp:taxon-name-part taxon-name-part-type="variety" reg="africana">africana</tp:taxon-name-part></tp:taxon-name> Wehmer, Die Pflanzenstoffe 2: 39, 1935. </comment></tp:nomenclature-citation><tp:nomenclature-citation><tp:taxon-name>
                  <tp:taxon-name-part taxon-name-part-type="genus" reg="Cannabis"/>
                  <tp:taxon-name-part taxon-name-part-type="species" reg="mexicana"/>
                </tp:taxon-name><comment>= <tp:taxon-name><tp:taxon-name-part taxon-name-part-type="genus" reg="Cannabis">C.</tp:taxon-name-part> <tp:taxon-name-part taxon-name-part-type="species" reg="mexicana">mexicana</tp:taxon-name-part></tp:taxon-name> Stanley, Am. J. Police Science 2(3): 252, 1931, nomen nudum. </comment></tp:nomenclature-citation></tp:nomenclature-citation-list></tp:nomenclature><tp:treatment-sec sec-type="Holotype" id="SECID0EKBBG"><title>Holotype.</title><p>India, likely Pondicherry, <italic>Lamarck</italic>, no date, annotated “Chanvre rapporte de l’Inde par M. Sonnerat” (herb. P). Most of Pierre Sonnerat’s herbarium specimens at herb. P were collected around Pondicherry between 1775 and 1778.</p></tp:treatment-sec><tp:treatment-sec sec-type="diagnosis" id="SECID0ESBBG"><title>Diagnosis.</title><p>Plants with THC% ≥0.3% in inflorescence and a THC/<abbrev xmlns:xlink="http://www.w3.org/1999/xlink" xlink:title="cannabidiol" id="ABBRID0EYBBG" xlink:type="simple">CBD</abbrev> ratio always ≥7, often much more; central leaflet length:width ratio ≥6 in fan leaves near the base of inflorescences; mature achenes usually ≥ 3.6 mm long, the perianth mostly sloughed off, lacking a prominent protuberant base, and lacking a well-developed abscission zone that allows easy disarticulation.</p></tp:treatment-sec><tp:treatment-sec sec-type="Morphology" id="SECID0E3BBG"><title>Morphology.</title><p>Plants usually &gt;2.0 m tall (shorter in inhospitable situations). Central stem (stalk) internodes relatively long (often &gt;12 cm, shorter in shorter plants), somewhat hollow (up to 1/3 stem diameter). Branches flexible, diverging from the stalk at relatively acute angles (around 45°). Leaf palmately compound, largest leaves typically with at least 7 leaflets, leaflet edges not overlapping. Central leaflet long and narrow, lanceolate or linear-lanceolate in shape; margins with moderately coarse serrations, and rare secondary serrations. Female inflorescence (and infructescence) elongated and somewhat diffuse, with relatively obscure sugar leaves (a high perigonal bract-to-leaf index). Sugar leaves with <abbrev xmlns:xlink="http://www.w3.org/1999/xlink" xlink:title="capitate-stalked glandular trichomes" id="ABBRID0ECCBG" xlink:type="simple">CSGTs</abbrev> limited to the proximal half. Perigonal bract covered with a moderate density of <abbrev xmlns:xlink="http://www.w3.org/1999/xlink" xlink:title="capitate-stalked glandular trichomes" id="ABBRID0EGCBG" xlink:type="simple">CSGTs</abbrev>. Perianth membranous, hyaline with pigmented areas (brown and mottled or marbled in appearance); mostly sloughed off but sometimes persistent. Achene, usually ≥ 3.6 mm long, globose to elongate, exocarp green-brown; abscission zone poorly developed.</p></tp:treatment-sec><tp:treatment-sec sec-type="Phytochemistry" id="SECID0EKCBG"><title>Phytochemistry.</title><p>Dried female inflorescences: THC ≥0.3%, in late 20<sup>th</sup> century accessions, nearly always &gt;1.0%; literature weighted x¯ = 3.97%, up to 12.5%. THC/<abbrev xmlns:xlink="http://www.w3.org/1999/xlink" xlink:title="cannabidiol" id="ABBRID0ESCBG" xlink:type="simple">CBD</abbrev> ratio ≥7, and often &gt;100. <abbrev xmlns:xlink="http://www.w3.org/1999/xlink" xlink:title="Tetrahydrocannabivarin" id="ABBRID0EWCBG" xlink:type="simple">THCV</abbrev> is commonly present, especially in landraces from South Asia and Africa. <xref ref-type="bibr" rid="B44">Hillig and Mahlberg (2004)</xref> report <abbrev xmlns:xlink="http://www.w3.org/1999/xlink" xlink:title="Tetrahydrocannabivarin" id="ABBRID0E5CBG" xlink:type="simple">THCV</abbrev>+CBDV% content x¯ = 0.25%. Terpenoid profile often imparts an “herbal” or “sweet” aroma, with terpinolene, <italic>β</italic>-caryophyllene, trans-<italic>β</italic>-farnesene, and <italic>a</italic>-guaiene content significantly higher than Central Asian plants.</p></tp:treatment-sec><tp:treatment-sec sec-type="Genetics" id="SECID0EIDBG"><title>Genetics.</title><p>Landraces of South Asian heritage segregated from Central Asian landraces in an allozyme analysis (<xref ref-type="bibr" rid="B42">Hillig 2005a</xref>) and cpDNA haplotype study (<xref ref-type="bibr" rid="B28">Gilmore et al. 2007</xref>). “Sativa” and “Indica” were segregated with STR loci (<xref ref-type="bibr" rid="B49">Knight et al. 2010</xref>), RAPD markers (<xref ref-type="bibr" rid="B67">Piluzza et al. 2013</xref>), and nDNA SNP haplotypes (<xref ref-type="bibr" rid="B37">Henry 2015</xref>; <xref ref-type="bibr" rid="B56">Lynch et al. 2016</xref>). Other studies showed little or no genetic differences between “Sativa” and “Indica” (<xref ref-type="bibr" rid="B71">Sawler et al. 2015</xref>; <xref ref-type="bibr" rid="B24">Dufresnes et al. 2017</xref>), or their phenotypes matched poorly with their purported genotypes (<xref ref-type="bibr" rid="B73">Schwabe and McGlaughlin 2018</xref>).</p></tp:treatment-sec><tp:treatment-sec sec-type="description" id="SECID0EKFBG"><title>Other characters.</title><p>Generally late maturing; monoecious plants relatively common compared to the other varieties; susceptible to black mildew caused by <italic><tp:taxon-name><tp:taxon-name-part taxon-name-part-type="genus" reg="Schiffnerula">Schiffnerula</tp:taxon-name-part> <tp:taxon-name-part taxon-name-part-type="species" reg="cannabis">cannabis</tp:taxon-name-part></tp:taxon-name></italic>.</p></tp:treatment-sec><tp:treatment-sec sec-type="Provenance and uses" id="SECID0E2FBG"><title>Provenance and uses.</title><p>Originally cultivated in India for <italic>gañjā</italic>, and spread at an early date to southeast Asia, Africa, and the Americas.</p><fig id="F4" position="float" orientation="portrait"><object-id xmlns:xlink="http://www.w3.org/1999/xlink" content-type="doi" xlink:type="simple">10.3897/phytokeys.144.46700.figure4</object-id><object-id xmlns:xlink="http://www.w3.org/1999/xlink" content-type="arpha" xlink:type="simple">27690B80-F120-51E7-80F2-DDA3021DE537</object-id><label>Figure 4.</label><caption><p>Two varieties of <tp:taxon-name><tp:taxon-name-part taxon-name-part-type="genus" reg="Cannabis">C.</tp:taxon-name-part> <tp:taxon-name-part taxon-name-part-type="species" reg="sativa">sativa</tp:taxon-name-part> <tp:taxon-name-part taxon-name-part-type="infraspecific-rank">subsp.</tp:taxon-name-part> <tp:taxon-name-part taxon-name-part-type="subspecies" reg="indica">indica</tp:taxon-name-part></tp:taxon-name> from South Asia. On left <bold>a</bold> var. <italic><tp:taxon-name><tp:taxon-name-part taxon-name-part-type="genus" reg="Cannabis"/><tp:taxon-name-part taxon-name-part-type="species" reg="sativa"/><tp:taxon-name-part taxon-name-part-type="variety" reg="indica">indica</tp:taxon-name-part></tp:taxon-name></italic>. On right <bold>b</bold> var. <tp:taxon-name><tp:taxon-name-part taxon-name-part-type="genus" reg="Cannabis"/><tp:taxon-name-part taxon-name-part-type="species" reg="sativa"/><tp:taxon-name-part taxon-name-part-type="variety" reg="himalayensis">himalayensis</tp:taxon-name-part></tp:taxon-name>.</p></caption><graphic xmlns:xlink="http://www.w3.org/1999/xlink" xlink:href="phytokeys-144-081-g004.jpg" position="float" orientation="portrait" xlink:type="simple" id="oo_390914.jpg"><uri content-type="original_file" xlink:type="simple">https://binary.pensoft.net/fig/390914</uri></graphic></fig></tp:treatment-sec><ref-list><ref id="B58"><mixed-citation xmlns:xlink="http://www.w3.org/1999/xlink" xlink:type="simple"><person-group><name name-style="western"><surname>McPartland</surname><given-names>JM</given-names></name></person-group> (<year>1992</year>) <article-title>C.H. Persoon: A phanerogamic footnote.</article-title><source>Mycotaxon</source><volume>45</volume>: <fpage>257</fpage>–<lpage>258</lpage>. <ext-link xlink:type="simple" ext-link-type="doi" xlink:href="10.1016/0007-1226(92)90099-J">https://doi.org/10.1016/0007-1226(92)90099-J</ext-link></mixed-citation></ref><ref id="B84"><mixed-citation xmlns:xlink="http://www.w3.org/1999/xlink" xlink:type="simple"><person-group><name name-style="western"><surname>Small</surname><given-names>E</given-names></name><name name-style="western"><surname>Cronquist</surname><given-names>A</given-names></name></person-group> (<year>1976</year>) <article-title>A practical and natural taxonomy for <italic><tp:taxon-name><tp:taxon-name-part taxon-name-part-type="genus">Cannabis</tp:taxon-name-part></tp:taxon-name></italic>.</article-title><source>Taxon</source><volume>25</volume>(<issue>4</issue>): <fpage>405</fpage>–<lpage>435</lpage>. <ext-link xlink:type="simple" ext-link-type="doi" xlink:href="10.2307/1220524">https://doi.org/10.2307/1220524</ext-link></mixed-citation></ref><ref id="B44"><mixed-citation xmlns:xlink="http://www.w3.org/1999/xlink" xlink:type="simple"><person-group><name name-style="western"><surname>Hillig</surname><given-names>KW</given-names></name><name name-style="western"><surname>Mahlberg</surname><given-names>PG</given-names></name></person-group> (<year>2004</year>) <article-title>A chemotaxonomic analysis of cannabinoid variation in <italic><tp:taxon-name><tp:taxon-name-part taxon-name-part-type="genus">Cannabis</tp:taxon-name-part></tp:taxon-name></italic> (<tp:taxon-name><tp:taxon-name-part taxon-name-part-type="family">Cannabaceae</tp:taxon-name-part></tp:taxon-name>).</article-title><source>American Journal of Botany</source><volume>91</volume>(<issue>6</issue>): <fpage>966</fpage>–<lpage>975</lpage>. <ext-link xlink:type="simple" ext-link-type="doi" xlink:href="10.3732/ajb.91.6.966">https://doi.org/10.3732/ajb.91.6.966</ext-link></mixed-citation></ref><ref id="B42"><mixed-citation xmlns:xlink="http://www.w3.org/1999/xlink" xlink:type="simple"><person-group><name name-style="western"><surname>Hillig</surname><given-names>KW</given-names></name></person-group> (<year>2005a</year>) <article-title>Genetic evidence for speciation in <italic><tp:taxon-name><tp:taxon-name-part taxon-name-part-type="genus">Cannabis</tp:taxon-name-part></tp:taxon-name></italic> (<tp:taxon-name><tp:taxon-name-part taxon-name-part-type="family">Cannabaceae</tp:taxon-name-part></tp:taxon-name>).</article-title><source>Genetic Resources and Crop Evolution</source><volume>52</volume>(<issue>2</issue>): <fpage>161</fpage>–<lpage>180</lpage>. <ext-link xlink:type="simple" ext-link-type="doi" xlink:href="10.1007/s10722-003-4452-y">https://doi.org/10.1007/s10722-003-4452-y</ext-link></mixed-citation></ref><ref id="B28"><mixed-citation xmlns:xlink="http://www.w3.org/1999/xlink" xlink:type="simple"><person-group><name name-style="western"><surname>Gilmore</surname><given-names>S</given-names></name><name name-style="western"><surname>Peakall</surname><given-names>R</given-names></name><name name-style="western"><surname>Robertson</surname><given-names>J</given-names></name></person-group> (<year>2007</year>) <article-title>Organelle DNA haplotypes reflect crop-use characteristics and geographic origins of <italic><tp:taxon-name><tp:taxon-name-part taxon-name-part-type="genus">Cannabis</tp:taxon-name-part> <tp:taxon-name-part taxon-name-part-type="species">sativa</tp:taxon-name-part></tp:taxon-name></italic>.</article-title><source>Forensic Science International</source><volume>172</volume>(<issue>2–3</issue>): <fpage>179</fpage>–<lpage>190</lpage>. <ext-link xlink:type="simple" ext-link-type="doi" xlink:href="10.1016/j.forsciint.2006.10.025">https://doi.org/10.1016/j.forsciint.2006.10.025</ext-link></mixed-citation></ref><ref id="B49"><mixed-citation xmlns:xlink="http://www.w3.org/1999/xlink" xlink:type="simple"><person-group><name name-style="western"><surname>Knight</surname><given-names>G</given-names></name><name name-style="western"><surname>Hansen</surname><given-names>S</given-names></name><name name-style="western"><surname>Conner</surname><given-names>M</given-names></name><name name-style="western"><surname>Poulsen</surname><given-names>H</given-names></name><name name-style="western"><surname>McGovern</surname><given-names>C</given-names></name><name name-style="western"><surname>Stacy</surname><given-names>J</given-names></name></person-group> (<year>2010</year>) <article-title>The result of an experimental indoor hyroponic <italic><tp:taxon-name><tp:taxon-name-part taxon-name-part-type="genus">Cannabis</tp:taxon-name-part></tp:taxon-name></italic> growing study using the ‘screen of green’ (ScOG) method: Yield, tetrahyrocannabinol (THC) and DNA analysis.</article-title><source>Forensic Science International</source><volume>202</volume>(<issue>1–3</issue>): <fpage>36</fpage>–<lpage>44</lpage>. <ext-link xlink:type="simple" ext-link-type="doi" xlink:href="10.1016/j.forsciint.2010.04.022">https://doi.org/10.1016/j.forsciint.2010.04.022</ext-link></mixed-citation></ref><ref id="B67"><mixed-citation xmlns:xlink="http://www.w3.org/1999/xlink" xlink:type="simple"><person-group><name name-style="western"><surname>Piluzza</surname><given-names>G</given-names></name><name name-style="western"><surname>Delogu</surname><given-names>G</given-names></name><name name-style="western"><surname>Cabras</surname><given-names>A</given-names></name><name name-style="western"><surname>Marceddu</surname><given-names>S</given-names></name><name name-style="western"><surname>Bullitta</surname><given-names>S</given-names></name></person-group> (<year>2013</year>) <article-title>Differentiation between fiber and drug types of hemp (<italic><tp:taxon-name><tp:taxon-name-part taxon-name-part-type="genus">Cannabis</tp:taxon-name-part> <tp:taxon-name-part taxon-name-part-type="species">sativa</tp:taxon-name-part></tp:taxon-name></italic> L.) from a collection of wild and domesticated accessions.</article-title><source>Genetic Resources and Crop Evolution</source><volume>60</volume>(<issue>8</issue>): <fpage>2331</fpage>–<lpage>2342</lpage>. <ext-link xlink:type="simple" ext-link-type="doi" xlink:href="10.1007/s10722-013-0001-5">https://doi.org/10.1007/s10722-013-0001-5</ext-link></mixed-citation></ref><ref id="B37"><mixed-citation xmlns:xlink="http://www.w3.org/1999/xlink" xlink:type="simple"><person-group><name name-style="western"><surname>Henry</surname><given-names>P</given-names></name></person-group> (<year>2015</year>) Genome-wide analyses reveal clustering in <italic><tp:taxon-name><tp:taxon-name-part taxon-name-part-type="genus">Cannabis</tp:taxon-name-part></tp:taxon-name></italic> cultivars: the ancient domestication trilogy of a panacea. PeerJ PrePrints. <ext-link xlink:type="simple" ext-link-type="doi" xlink:href="10.7287/peerj.preprints.1553v2">https://doi.org/10.7287/peerj.preprints.1553v2</ext-link></mixed-citation></ref><ref id="B56"><mixed-citation xmlns:xlink="http://www.w3.org/1999/xlink" xlink:type="simple"><person-group><name name-style="western"><surname>Lynch</surname><given-names>RC</given-names></name><name name-style="western"><surname>Vergara</surname><given-names>D</given-names></name><name name-style="western"><surname>Tittes</surname><given-names>S</given-names></name><name name-style="western"><surname>White</surname><given-names>K</given-names></name><name name-style="western"><surname>Schwartz</surname><given-names>CJ</given-names></name><name name-style="western"><surname>Gibbs</surname><given-names>MJ</given-names></name><name name-style="western"><surname>Ruthenburg</surname><given-names>TC</given-names></name><name name-style="western"><surname>deCesare</surname><given-names>K</given-names></name><name name-style="western"><surname>Land</surname><given-names>DP</given-names></name><name name-style="western"><surname>Kane</surname><given-names>NC</given-names></name></person-group> (<year>2016</year>) <article-title>Genomic and chemical diversity in <italic><tp:taxon-name><tp:taxon-name-part taxon-name-part-type="genus">Cannabis</tp:taxon-name-part></tp:taxon-name></italic>.</article-title><source>Critical Reviews in Plant Sciences</source><volume>35</volume>(<issue>5–6</issue>): <fpage>349</fpage>–<lpage>363</lpage>. <ext-link xlink:type="simple" ext-link-type="doi" xlink:href="10.1080/07352689.2016.1265363">https://doi.org/10.1080/07352689.2016.1265363</ext-link></mixed-citation></ref><ref id="B71"><mixed-citation xmlns:xlink="http://www.w3.org/1999/xlink" xlink:type="simple"><person-group><name name-style="western"><surname>Sawler</surname><given-names>J</given-names></name><name name-style="western"><surname>Stout</surname><given-names>JM</given-names></name><name name-style="western"><surname>Gardner</surname><given-names>KM</given-names></name><name name-style="western"><surname>Hudson</surname><given-names>D</given-names></name><name name-style="western"><surname>Vidmar</surname><given-names>J</given-names></name><name name-style="western"><surname>Butler</surname><given-names>L</given-names></name><name name-style="western"><surname>Page</surname><given-names>JE</given-names></name><name name-style="western"><surname>Myles</surname><given-names>S</given-names></name></person-group> (<year>2015</year>) The genetic structure of marijuana and hemp. PLoS One 10(8): e0133292. <ext-link xlink:type="simple" ext-link-type="doi" xlink:href="10.1371/journal.pone.0133292">https://doi.org/10.1371/journal.pone.0133292</ext-link></mixed-citation></ref><ref id="B24"><mixed-citation xmlns:xlink="http://www.w3.org/1999/xlink" xlink:type="simple"><person-group><name name-style="western"><surname>Dufresnes</surname><given-names>C</given-names></name><name name-style="western"><surname>Jan</surname><given-names>C</given-names></name><name name-style="western"><surname>Bienert</surname><given-names>F</given-names></name><name name-style="western"><surname>Goudet</surname><given-names>J</given-names></name><name name-style="western"><surname>Fumagalli</surname><given-names>L</given-names></name></person-group> (<year>2017</year>) Broad-scale genetic diversity of <italic><tp:taxon-name><tp:taxon-name-part taxon-name-part-type="genus">Cannabis</tp:taxon-name-part></tp:taxon-name></italic> for forensic applications. PLoS One 12(1): e0170522. <ext-link xlink:type="simple" ext-link-type="doi" xlink:href="10.1371/journal.pone.0170522">https://doi.org/10.1371/journal.pone.0170522</ext-link></mixed-citation></ref><ref id="B73"><mixed-citation xmlns:xlink="http://www.w3.org/1999/xlink" xlink:type="simple"><person-group><name name-style="western"><surname>Schwabe</surname><given-names>AL</given-names></name><name name-style="western"><surname>McGlaughlin</surname><given-names>ME</given-names></name></person-group> (<year>2018</year>) Genetic tools weed out misconceptions of strain reliability in <italic><tp:taxon-name><tp:taxon-name-part taxon-name-part-type="genus">Cannabis</tp:taxon-name-part> <tp:taxon-name-part taxon-name-part-type="species">sativa</tp:taxon-name-part></tp:taxon-name></italic>: implications for a budding industry. BioRxiv Preprint. <ext-link xlink:type="simple" ext-link-type="doi" xlink:href="10.1101/332320">https://doi.org/10.1101/332320</ext-link></mixed-citation></ref></ref-list></tp:taxon-treatment>
