# Supplementary material for: A classification of endangered high-THC cannabis (Cannabis sativa subsp. indica) domesticates and their wild relatives
Source: PhytoKeys. 2020 Apr 3;144:81–112. doi: 10.3897/phytokeys.144.46700 (PMC7148385; doi:10.3897/phytokeys.144.46700)
Supplement: XML Treatment for Cannabis sativa subsp. indica var. himalayensis [file phytokeys.144.46700-treatment2.xml]

<!DOCTYPE tp:taxon-treatment
  PUBLIC "-//TaxonX//DTD Taxonomic Treatment Publishing DTD v0 20100105//EN" "tax-treatment-NSO.dtd">
<tp:taxon-treatment xmlns:tp="http://www.plazi.org/taxpub"><tp:treatment-meta><kwd-group><label>Taxon classification</label><kwd><named-content xmlns:xlink="http://www.w3.org/1999/xlink" content-type="kingdom">Plantae</named-content></kwd><kwd><named-content xmlns:xlink="http://www.w3.org/1999/xlink" content-type="order">Rosales</named-content></kwd><kwd><named-content xmlns:xlink="http://www.w3.org/1999/xlink" content-type="family">Cannabaceae</named-content></kwd></kwd-group><mixed-citation publication-type="journal"><person-group><name><surname>McPartland</surname><given-names>John M.</given-names></name><name><surname>Small</surname><given-names>Ernest</given-names></name></person-group><article-title>A classification of endangered high-THC cannabis (<tp:taxon-name><tp:taxon-name-part taxon-name-part-type="genus" reg="Cannabis">Cannabis</tp:taxon-name-part> <tp:taxon-name-part taxon-name-part-type="species" reg="sativa">sativa</tp:taxon-name-part> <tp:taxon-name-part taxon-name-part-type="infraspecific-rank">subsp.</tp:taxon-name-part> <tp:taxon-name-part taxon-name-part-type="subspecies" reg="indica">indica</tp:taxon-name-part></tp:taxon-name>) domesticates and their wild relatives</article-title><source>PhytoKeys</source><day>03</day><month>4</month><year>2020</year><volume>144</volume><fpage>81</fpage><lpage>112</lpage><pub-id pub-id-type="doi">10.3897/phytokeys.144.46700</pub-id></mixed-citation></tp:treatment-meta><tp:nomenclature><tp:taxon-name><object-id xmlns:xlink="http://www.w3.org/1999/xlink" content-type="arpha" xlink:type="simple">69AF8A9C-1FAF-533E-B010-86732B3C9DF2</object-id>
              <tp:taxon-name-part taxon-name-part-type="genus" reg="Cannabis">Cannabis</tp:taxon-name-part>
              <tp:taxon-name-part taxon-name-part-type="species" reg="sativa">sativa</tp:taxon-name-part>
              <tp:taxon-name-part taxon-name-part-type="infraspecific-rank">subsp.</tp:taxon-name-part>
              <tp:taxon-name-part taxon-name-part-type="subspecies" reg="indica">indica</tp:taxon-name-part>
              <tp:taxon-name-part taxon-name-part-type="infraspecific-rank">var.</tp:taxon-name-part>
              <tp:taxon-name-part taxon-name-part-type="variety" reg="himalayensis">himalayensis</tp:taxon-name-part>
            </tp:taxon-name><tp:taxon-authority>(Cazzuola) McPartl. &amp; E.Small</tp:taxon-authority><xref ref-type="fig" rid="F4">Figure 4b</xref><tp:nomenclature-citation-list><tp:nomenclature-citation><tp:taxon-name>
                  <tp:taxon-name-part taxon-name-part-type="genus" reg="Cannabis">Cannabis</tp:taxon-name-part> <tp:taxon-name-part taxon-name-part-type="species" reg="sativa">sativa</tp:taxon-name-part> <tp:taxon-name-part taxon-name-part-type="infraspecific-rank">var.</tp:taxon-name-part> <tp:taxon-name-part taxon-name-part-type="variety" reg="hymalaiensis">hymalaiensis</tp:taxon-name-part></tp:taxon-name><comment>Cazzuola, Il Regno vegetale tessili e tintoriale, p. 49, 1875 (misspelling corrected <italic>apud</italic> ICN Article 60.1) Basionym.</comment></tp:nomenclature-citation><tp:nomenclature-citation><tp:taxon-name>
                  <tp:taxon-name-part taxon-name-part-type="genus" reg="Cannabis"/>
                  <tp:taxon-name-part taxon-name-part-type="species" reg="sativa"/>
                  <tp:taxon-name-part taxon-name-part-type="variety" reg="hymalaiensis"/>
                </tp:taxon-name><comment>≡ <tp:taxon-name><tp:taxon-name-part taxon-name-part-type="genus" reg="Cannabis">C.</tp:taxon-name-part> <tp:taxon-name-part taxon-name-part-type="species" reg="sativa">sativa</tp:taxon-name-part> <tp:taxon-name-part taxon-name-part-type="infraspecific-rank">var.</tp:taxon-name-part> <tp:taxon-name-part taxon-name-part-type="variety" reg="hymalaiensis">hymalaiensis</tp:taxon-name-part></tp:taxon-name> Cazzuola, Nuovo Giornale Botanico Italiano 5: 262, 1873, nomen nudum. </comment></tp:nomenclature-citation><tp:nomenclature-citation><tp:taxon-name>
                  <tp:taxon-name-part taxon-name-part-type="genus" reg="Cannabis"/>
                  <tp:taxon-name-part taxon-name-part-type="species" reg="sativa"/>
                  <tp:taxon-name-part taxon-name-part-type="variety" reg="himalayensis"/>
                </tp:taxon-name><comment>≡ <tp:taxon-name><tp:taxon-name-part taxon-name-part-type="genus" reg="Cannabis">C.</tp:taxon-name-part> <tp:taxon-name-part taxon-name-part-type="species" reg="sativa">sativa</tp:taxon-name-part> <tp:taxon-name-part taxon-name-part-type="infraspecific-rank">var.</tp:taxon-name-part> <tp:taxon-name-part taxon-name-part-type="variety" reg="himalayensis">himalayensis</tp:taxon-name-part></tp:taxon-name> Cazzuola, Dizionario di botanica, p. 105, 1876 (later homonym). </comment></tp:nomenclature-citation><tp:nomenclature-citation><tp:taxon-name>
                  <tp:taxon-name-part taxon-name-part-type="genus" reg="Cannabis"/>
                  <tp:taxon-name-part taxon-name-part-type="species" reg="sativa"/>
                  <tp:taxon-name-part taxon-name-part-type="variety" reg="himalayensis"/>
                </tp:taxon-name><comment>= <tp:taxon-name><tp:taxon-name-part taxon-name-part-type="genus" reg="Cannabis">C.</tp:taxon-name-part> <tp:taxon-name-part taxon-name-part-type="species" reg="sativa">sativa</tp:taxon-name-part> <tp:taxon-name-part taxon-name-part-type="infraspecific-rank">var.</tp:taxon-name-part> <tp:taxon-name-part taxon-name-part-type="variety" reg="himalayensis">himalayensis</tp:taxon-name-part></tp:taxon-name> Koch, Annales des Sciences Naturelles Botanique (Series 4) 1: 352, 1854, nomen nudum. </comment></tp:nomenclature-citation><tp:nomenclature-citation><tp:taxon-name>
                  <tp:taxon-name-part taxon-name-part-type="genus" reg="Cannabis"/>
                  <tp:taxon-name-part taxon-name-part-type="species" reg="sativa"/>
                </tp:taxon-name><comment>= <tp:taxon-name><tp:taxon-name-part taxon-name-part-type="genus" reg="Cannabis">C.</tp:taxon-name-part> <tp:taxon-name-part taxon-name-part-type="species" reg="sativa">sativa</tp:taxon-name-part></tp:taxon-name> β <italic>vulgaris</italic> de Candolle, Prodromus 16(1):31, 1869 (<italic>en part</italic>, based on plants growing spontaneous in northern India and Burma). </comment></tp:nomenclature-citation><tp:nomenclature-citation><tp:taxon-name>
                  <tp:taxon-name-part taxon-name-part-type="genus" reg="Cannabis"/>
                  <tp:taxon-name-part taxon-name-part-type="species" reg="sativa"/>
                </tp:taxon-name><comment>= <tp:taxon-name><tp:taxon-name-part taxon-name-part-type="genus" reg="Cannabis">C.</tp:taxon-name-part> <tp:taxon-name-part taxon-name-part-type="species" reg="sativa">sativa</tp:taxon-name-part></tp:taxon-name> α <tp:taxon-name><tp:taxon-name-part taxon-name-part-type="genus" reg="Cannabis"/><tp:taxon-name-part taxon-name-part-type="species" reg="indica">indica</tp:taxon-name-part> <tp:taxon-name-part taxon-name-part-type="infraspecific-rank">f.</tp:taxon-name-part> <tp:taxon-name-part taxon-name-part-type="form" reg="montana">montana</tp:taxon-name-part></tp:taxon-name> Fristedt, Upsala Läkareförenings Förhandlingar 5: 507, 1869- 1870, nomen nudum. </comment></tp:nomenclature-citation><tp:nomenclature-citation><tp:taxon-name>
                  <tp:taxon-name-part taxon-name-part-type="genus" reg="Cannabis"/>
                  <tp:taxon-name-part taxon-name-part-type="species" reg="himalyana"/>
                </tp:taxon-name><comment>= <tp:taxon-name><tp:taxon-name-part taxon-name-part-type="genus" reg="Cannabis">C.</tp:taxon-name-part> <tp:taxon-name-part taxon-name-part-type="species" reg="himalyana">himalyana</tp:taxon-name-part></tp:taxon-name> Zinger, Flora oder Allgemeine Botanische Zeitung 85: 207, 1898, nomen nudum. </comment></tp:nomenclature-citation><tp:nomenclature-citation><tp:taxon-name>
                  <tp:taxon-name-part taxon-name-part-type="genus" reg="Cannabis"/>
                  <tp:taxon-name-part taxon-name-part-type="species" reg="himalyana"/>
                </tp:taxon-name><comment>= <tp:taxon-name><tp:taxon-name-part taxon-name-part-type="genus" reg="Cannabis">C.</tp:taxon-name-part> <tp:taxon-name-part taxon-name-part-type="species" reg="sativa">sativa</tp:taxon-name-part> <tp:taxon-name-part taxon-name-part-type="infraspecific-rank">subsp.</tp:taxon-name-part> <tp:taxon-name-part taxon-name-part-type="subspecies" reg="indica">indica</tp:taxon-name-part> <tp:taxon-name-part taxon-name-part-type="infraspecific-rank">sect.</tp:taxon-name-part> <tp:taxon-name-part taxon-name-part-type="section" reg="spontanea">spontanea</tp:taxon-name-part> <tp:taxon-name-part taxon-name-part-type="infraspecific-rank">var.</tp:taxon-name-part> <tp:taxon-name-part taxon-name-part-type="variety" reg="spontanea">spontanea</tp:taxon-name-part></tp:taxon-name> Clarke, <tp:taxon-name><tp:taxon-name-part taxon-name-part-type="genus" reg="Cannabis">Cannabis</tp:taxon-name-part></tp:taxon-name> Evolution p. 224, 1987, nomen invalidum. </comment></tp:nomenclature-citation></tp:nomenclature-citation-list></tp:nomenclature><tp:treatment-sec sec-type="Neotype" id="SECID0ETPBG"><title>Neotype.</title><p>Designated herein, INDIA: Himachal Pradesh, Shimla or Kinnaur (“Himalaya Boreal. Occident., Regio Temp.”), <italic>T. Thompson</italic>, 1847 (GH). No <italic><tp:taxon-name><tp:taxon-name-part taxon-name-part-type="genus" reg="Cannabis"/><tp:taxon-name-part taxon-name-part-type="species" reg="himalayensis">himalayensis</tp:taxon-name-part></tp:taxon-name></italic> specimens exist in the herbaria of Cazzuola or Koch (pers. communications, Lucia Amadei, herb. PI; Robert Vogt, herb. B). Thompson’s specimen was designated as neotype because it represents the best of several collections he made in the Himalaya. It was distributed as an exsiccatum, with duplicates at several herbaria, providing isoneotypes (BM! K! LE! US!).</p></tp:treatment-sec><tp:treatment-sec sec-type="diagnosis" id="SECID0EFQBG"><title>Diagnosis.</title><p>Plants with THC% ≥0.3% in inflorescence and a THC/<abbrev xmlns:xlink="http://www.w3.org/1999/xlink" xlink:title="cannabidiol" id="ABBRID0ELQBG" xlink:type="simple">CBD</abbrev> ratio often ≥7, sometimes less; central leaflet length:width ratio ≥6 in fan leaves near the base of inflorescences; mature achenes usually &lt;3.6 mm long, with a persistent perianth and a protuberant base, and readily disarticulating from plant by a well-developed abscission zone.</p></tp:treatment-sec><tp:treatment-sec sec-type="Morphology" id="SECID0EPQBG"><title>Morphology.</title><p>Plants 1.0–3.0 m tall. Central stem (stalk) internodes relatively long (often &gt;10 cm, shorter in shorter plants), somewhat hollow (up to 1/2 stem diameter). Branches flexible, diverging from the stalk at relatively acute angles (around 45°). Leaf palmately compound, larger leaves usually with at least 7 leaflets, leaflet edges not overlapping. Central leaflet long and narrow, lanceolate in shape; margins with moderately coarse serrations, and rare secondary serrations. Female inflorescence (and infructescence) elongated and somewhat diffuse, with relatively obscure sugar leaves (a high perigonal bract-to-leaf index). Sugar leaves with <abbrev xmlns:xlink="http://www.w3.org/1999/xlink" xlink:title="capitate-stalked glandular trichomes" id="ABBRID0EVQBG" xlink:type="simple">CSGTs</abbrev> limited to the proximal half. Perigonal bract covered with a moderate density of <abbrev xmlns:xlink="http://www.w3.org/1999/xlink" xlink:title="capitate-stalked glandular trichomes" id="ABBRID0EZQBG" xlink:type="simple">CSGTs</abbrev>. Perianth membranous, hyaline with pigmented areas (brown and mottled or marbled in appearance); always persistent. Achene usually &lt;3.6 mm long, exocarp green-brown; with an elongated base and abscission zone that is relatively narrow.</p></tp:treatment-sec><tp:treatment-sec sec-type="Phytochemistry" id="SECID0E4QBG"><title>Phytochemistry.</title><p>Dried female inflorescences: THC ≥0.3% (although two studies report plants with THC &lt;0.3%); weighted x¯ = 1.49%, range between 0.06% and 9.3%. THC/<abbrev xmlns:xlink="http://www.w3.org/1999/xlink" xlink:title="cannabidiol" id="ABBRID0EDRBG" xlink:type="simple">CBD</abbrev> ratios vary; two studies (those with THC &lt;0.3%), who shared accessions, reported ratios of only 1.28 and 1.56; these accessions may represent East Asian fiber-type domesticates that reacquired wild-type traits. Ratios in other studies are &gt;10, even &gt;100. THC content and THC/<abbrev xmlns:xlink="http://www.w3.org/1999/xlink" xlink:title="cannabidiol" id="ABBRID0EHRBG" xlink:type="simple">CBD</abbrev> ratios are skewed by <abbrev xmlns:xlink="http://www.w3.org/1999/xlink" xlink:title="Tetrahydrocannabivarin" id="ABBRID0ELRBG" xlink:type="simple">THCV</abbrev>%+CBDV%, which is higher than any other variety: x¯ = 0.90% (<xref ref-type="bibr" rid="B44">Hillig and Mahlberg 2004</xref>). The terpenoid profile is similar to that of var. <italic><tp:taxon-name><tp:taxon-name-part taxon-name-part-type="genus" reg="Cannabis"/><tp:taxon-name-part taxon-name-part-type="species" reg="sativa"/><tp:taxon-name-part taxon-name-part-type="variety" reg="indica">indica</tp:taxon-name-part></tp:taxon-name></italic>, except for higher levels of <italic>β</italic>-myrcene, <italic>cis</italic>-ocimene, and <italic>β</italic>-caryophyllene.</p></tp:treatment-sec><tp:treatment-sec sec-type="Genetics" id="SECID0EGSBG"><title>Genetics.</title><p>Allozyme analysis (<xref ref-type="bibr" rid="B42">Hillig 2005a</xref>) partially segregated wild-type accessions from South Asian domesticates. He proposed that wild-type accessions from the Himalaya represented the ancestral source of South Asian domesticates.</p></tp:treatment-sec><tp:treatment-sec sec-type="description" id="SECID0EQSBG"><title>Other characters.</title><p>Generally late maturing; achenes fall from plant at maturity. Bast fiber content (as a percent of stalk dry weight) in Himalayan plants is higher than plants grown exclusively for drugs in southern India (<xref ref-type="bibr" rid="B6">Bredemann 1952</xref>; <xref ref-type="bibr" rid="B18">de Meijer 1994</xref>).</p></tp:treatment-sec><tp:treatment-sec sec-type="Provenance and uses" id="SECID0E5SBG"><title>Provenance and uses.</title><p>Wild-growing (possibly indigenous) populations occur throughout montane India, Nepal, and Bhutan, where they are harvested for bast fiber (stalks), <italic>bhāng</italic> (leaves), hand-rubbed <italic>charas</italic> (<italic>hashīsh</italic>), or achenes (seeds). Achenes in some herbarium specimens from the Himalaya were relatively large with a reduced abscission mechanism, indicating the presence of genes from domesticated plants.</p></tp:treatment-sec><tp:treatment-sec sec-type="Basionym notes" id="SECID0EKTBG"><title>Basionym notes.</title><p>Cazzuola spelled the epithet <italic><tp:taxon-name><tp:taxon-name-part taxon-name-part-type="genus" reg="Cannabis"/><tp:taxon-name-part taxon-name-part-type="species" reg="himalayensis">himalayensis</tp:taxon-name-part></tp:taxon-name></italic> variously between 1873 and 1876. His earliest publication did not provide a clear diagnosis, a nomen nudum, not validly published (<italic>ICN</italic> Art. 38.2, <xref ref-type="bibr" rid="B88">Turland 2018</xref>). Koch also proposed a taxon <italic><tp:taxon-name><tp:taxon-name-part taxon-name-part-type="genus" reg="Cannabis"/><tp:taxon-name-part taxon-name-part-type="species" reg="himalayensis">himalayensis</tp:taxon-name-part></tp:taxon-name></italic> without a clear diagnosis, and he equated it with the South Asian domesticate – an erroneous concept.</p></tp:treatment-sec><tp:treatment-sec><!--Section generated to contain objects referenced in tp:taxon-treatment.--><fig id="F4" position="float" orientation="portrait"><object-id xmlns:xlink="http://www.w3.org/1999/xlink" content-type="doi" xlink:type="simple">10.3897/phytokeys.144.46700.figure4</object-id><object-id xmlns:xlink="http://www.w3.org/1999/xlink" content-type="arpha" xlink:type="simple">27690B80-F120-51E7-80F2-DDA3021DE537</object-id><label>Figure 4.</label><caption><p>Two varieties of <tp:taxon-name><tp:taxon-name-part taxon-name-part-type="genus" reg="Cannabis">C.</tp:taxon-name-part> <tp:taxon-name-part taxon-name-part-type="species" reg="sativa">sativa</tp:taxon-name-part> <tp:taxon-name-part taxon-name-part-type="infraspecific-rank">subsp.</tp:taxon-name-part> <tp:taxon-name-part taxon-name-part-type="subspecies" reg="indica">indica</tp:taxon-name-part></tp:taxon-name> from South Asia. On left <bold>a</bold> var. <italic><tp:taxon-name><tp:taxon-name-part taxon-name-part-type="genus" reg="Cannabis"/><tp:taxon-name-part taxon-name-part-type="species" reg="sativa"/><tp:taxon-name-part taxon-name-part-type="variety" reg="indica">indica</tp:taxon-name-part></tp:taxon-name></italic>. On right <bold>b</bold> var. <tp:taxon-name><tp:taxon-name-part taxon-name-part-type="genus" reg="Cannabis"/><tp:taxon-name-part taxon-name-part-type="species" reg="sativa"/><tp:taxon-name-part taxon-name-part-type="variety" reg="himalayensis">himalayensis</tp:taxon-name-part></tp:taxon-name>.</p></caption><graphic xmlns:xlink="http://www.w3.org/1999/xlink" xlink:href="phytokeys-144-081-g004.jpg" position="float" orientation="portrait" xlink:type="simple" id="oo_390914.jpg"><uri content-type="original_file" xlink:type="simple">https://binary.pensoft.net/fig/390914</uri></graphic></fig></tp:treatment-sec><ref-list><ref id="B44"><mixed-citation xmlns:xlink="http://www.w3.org/1999/xlink" xlink:type="simple"><person-group><name name-style="western"><surname>Hillig</surname><given-names>KW</given-names></name><name name-style="western"><surname>Mahlberg</surname><given-names>PG</given-names></name></person-group> (<year>2004</year>) <article-title>A chemotaxonomic analysis of cannabinoid variation in <italic><tp:taxon-name><tp:taxon-name-part taxon-name-part-type="genus">Cannabis</tp:taxon-name-part></tp:taxon-name></italic> (<tp:taxon-name><tp:taxon-name-part taxon-name-part-type="family">Cannabaceae</tp:taxon-name-part></tp:taxon-name>).</article-title><source>American Journal of Botany</source><volume>91</volume>(<issue>6</issue>): <fpage>966</fpage>–<lpage>975</lpage>. <ext-link xlink:type="simple" ext-link-type="doi" xlink:href="10.3732/ajb.91.6.966">https://doi.org/10.3732/ajb.91.6.966</ext-link></mixed-citation></ref><ref id="B42"><mixed-citation xmlns:xlink="http://www.w3.org/1999/xlink" xlink:type="simple"><person-group><name name-style="western"><surname>Hillig</surname><given-names>KW</given-names></name></person-group> (<year>2005a</year>) <article-title>Genetic evidence for speciation in <italic><tp:taxon-name><tp:taxon-name-part taxon-name-part-type="genus">Cannabis</tp:taxon-name-part></tp:taxon-name></italic> (<tp:taxon-name><tp:taxon-name-part taxon-name-part-type="family">Cannabaceae</tp:taxon-name-part></tp:taxon-name>).</article-title><source>Genetic Resources and Crop Evolution</source><volume>52</volume>(<issue>2</issue>): <fpage>161</fpage>–<lpage>180</lpage>. <ext-link xlink:type="simple" ext-link-type="doi" xlink:href="10.1007/s10722-003-4452-y">https://doi.org/10.1007/s10722-003-4452-y</ext-link></mixed-citation></ref><ref id="B6"><mixed-citation xmlns:xlink="http://www.w3.org/1999/xlink" xlink:type="simple"><person-group><name name-style="western"><surname>Bredemann</surname><given-names>G</given-names></name></person-group> (<year>1952</year>) <article-title>Weitere Beobachtungen bei Züchtung des Hanfes auf Fasergehalt.</article-title><source>Der Züchter</source><volume>22</volume>: <fpage>257</fpage>–<lpage>269</lpage>. <ext-link xlink:type="simple" ext-link-type="doi" xlink:href="10.1007/BF00710361">https://doi.org/10.1007/BF00710361</ext-link></mixed-citation></ref><ref id="B18"><mixed-citation xmlns:xlink="http://www.w3.org/1999/xlink" xlink:type="simple"><person-group><name name-style="western"><surname>de Meijer</surname><given-names>EPM</given-names></name></person-group> (<year>1994</year>) Diversity in <italic><tp:taxon-name><tp:taxon-name-part taxon-name-part-type="genus">Cannabis</tp:taxon-name-part></tp:taxon-name></italic>. Doctoral thesis, Wageningen Agricultural University, Wageningen, The Netherlands.</mixed-citation></ref><ref id="B88"><mixed-citation xmlns:xlink="http://www.w3.org/1999/xlink" xlink:type="simple"><person-group><name name-style="western"><surname>Turland</surname><given-names>NJ</given-names></name></person-group> (<year>2018</year>) International Code of Nomenclature for <tp:taxon-name><tp:taxon-name-part taxon-name-part-type="above-genus">Algae</tp:taxon-name-part></tp:taxon-name>, <tp:taxon-name><tp:taxon-name-part taxon-name-part-type="kingdom">Fungi</tp:taxon-name-part></tp:taxon-name>, and Plants (Shenzhen Code). Koeltz Scientific Books, Königstein, Germany.</mixed-citation></ref></ref-list></tp:taxon-treatment>
