# Supplementary material for: A classification of endangered high-THC cannabis (Cannabis sativa subsp. indica) domesticates and their wild relatives
Source: PhytoKeys. 2020 Apr 3;144:81–112. doi: 10.3897/phytokeys.144.46700 (PMC7148385; doi:10.3897/phytokeys.144.46700)
Supplement: XML Treatment for Cannabis sativa subsp. indica var. afghanica [file phytokeys.144.46700-treatment3.xml]

<!DOCTYPE tp:taxon-treatment
  PUBLIC "-//TaxonX//DTD Taxonomic Treatment Publishing DTD v0 20100105//EN" "tax-treatment-NSO.dtd">
<tp:taxon-treatment xmlns:tp="http://www.plazi.org/taxpub"><tp:treatment-meta><kwd-group><label>Taxon classification</label><kwd><named-content xmlns:xlink="http://www.w3.org/1999/xlink" content-type="kingdom">Plantae</named-content></kwd><kwd><named-content xmlns:xlink="http://www.w3.org/1999/xlink" content-type="order">Rosales</named-content></kwd><kwd><named-content xmlns:xlink="http://www.w3.org/1999/xlink" content-type="family">Cannabaceae</named-content></kwd></kwd-group><mixed-citation publication-type="journal"><person-group><name><surname>McPartland</surname><given-names>John M.</given-names></name><name><surname>Small</surname><given-names>Ernest</given-names></name></person-group><article-title>A classification of endangered high-THC cannabis (<tp:taxon-name><tp:taxon-name-part taxon-name-part-type="genus" reg="Cannabis">Cannabis</tp:taxon-name-part> <tp:taxon-name-part taxon-name-part-type="species" reg="sativa">sativa</tp:taxon-name-part> <tp:taxon-name-part taxon-name-part-type="infraspecific-rank">subsp.</tp:taxon-name-part> <tp:taxon-name-part taxon-name-part-type="subspecies" reg="indica">indica</tp:taxon-name-part></tp:taxon-name>) domesticates and their wild relatives</article-title><source>PhytoKeys</source><day>03</day><month>4</month><year>2020</year><volume>144</volume><fpage>81</fpage><lpage>112</lpage><pub-id pub-id-type="doi">10.3897/phytokeys.144.46700</pub-id></mixed-citation></tp:treatment-meta><tp:nomenclature><tp:taxon-name><object-id xmlns:xlink="http://www.w3.org/1999/xlink" content-type="arpha" xlink:type="simple">0B09E283-146C-54FF-9C94-3025BA620455</object-id>
              <tp:taxon-name-part taxon-name-part-type="genus" reg="Cannabis">Cannabis</tp:taxon-name-part>
              <tp:taxon-name-part taxon-name-part-type="species" reg="sativa">sativa</tp:taxon-name-part>
              <tp:taxon-name-part taxon-name-part-type="infraspecific-rank">subsp.</tp:taxon-name-part>
              <tp:taxon-name-part taxon-name-part-type="subspecies" reg="indica">indica</tp:taxon-name-part>
              <tp:taxon-name-part taxon-name-part-type="infraspecific-rank">var.</tp:taxon-name-part>
              <tp:taxon-name-part taxon-name-part-type="variety" reg="afghanica">afghanica</tp:taxon-name-part>
              <object-id xmlns:xlink="http://www.w3.org/1999/xlink" content-type="ipni" xlink:type="simple">urn:lsid:ipni.org:names:77208272-1</object-id>
            </tp:taxon-name><tp:taxon-authority>(Vavilov) McPartl. &amp; E.Small</tp:taxon-authority><tp:taxon-status xmlns:xlink="http://www.w3.org/1999/xlink" xlink:type="simple">stat. nov.</tp:taxon-status><xref ref-type="fig" rid="F5">Figure 5</xref><tp:nomenclature-citation-list><tp:nomenclature-citation><tp:taxon-name>
                  <tp:taxon-name-part taxon-name-part-type="genus" reg="Cannabis">Cannabis</tp:taxon-name-part> <tp:taxon-name-part taxon-name-part-type="species" reg="sativa">sativa</tp:taxon-name-part> <tp:taxon-name-part taxon-name-part-type="infraspecific-rank">f.</tp:taxon-name-part> <tp:taxon-name-part taxon-name-part-type="form" reg="afghanica">afghanica</tp:taxon-name-part></tp:taxon-name><comment>Vavilov, <italic>Trudy po Prikladnoi Botanike</italic>, <italic>Genetike i Selektsii</italic> 16(2): 227, 1926 (Basionym).</comment></tp:nomenclature-citation><tp:nomenclature-citation><tp:taxon-name>
                  <tp:taxon-name-part taxon-name-part-type="genus" reg="Cannabis"/>
                  <tp:taxon-name-part taxon-name-part-type="species" reg="indica"/>
                  <tp:taxon-name-part taxon-name-part-type="variety" reg="afghanica"/>
                </tp:taxon-name><comment>≡ <tp:taxon-name><tp:taxon-name-part taxon-name-part-type="genus" reg="Cannabis">C.</tp:taxon-name-part> <tp:taxon-name-part taxon-name-part-type="species" reg="indica">indica</tp:taxon-name-part> <tp:taxon-name-part taxon-name-part-type="infraspecific-rank">var.</tp:taxon-name-part> <tp:taxon-name-part taxon-name-part-type="variety" reg="afghanica">afghanica</tp:taxon-name-part></tp:taxon-name> Vavilov in Vavilov &amp; Bukinich, <italic>Trudy Po Prikladnoi Botanike</italic>, <italic>Genetike i Selektsii</italic> 33 (Suppl.): 380, 1929, orthographic variant. </comment></tp:nomenclature-citation><tp:nomenclature-citation><tp:taxon-name>
                  <tp:taxon-name-part taxon-name-part-type="genus" reg="Cannabis"/>
                  <tp:taxon-name-part taxon-name-part-type="species" reg="indica"/>
                  <tp:taxon-name-part taxon-name-part-type="variety" reg="kafiristanica"/>
                </tp:taxon-name><comment>≡ <tp:taxon-name><tp:taxon-name-part taxon-name-part-type="genus" reg="Cannabis">C.</tp:taxon-name-part> <tp:taxon-name-part taxon-name-part-type="species" reg="indica">indica</tp:taxon-name-part> <tp:taxon-name-part taxon-name-part-type="infraspecific-rank">var.</tp:taxon-name-part> <tp:taxon-name-part taxon-name-part-type="variety" reg="kafiristanica">kafiristanica</tp:taxon-name-part> <tp:taxon-name-part taxon-name-part-type="infraspecific-rank">f.</tp:taxon-name-part> <tp:taxon-name-part taxon-name-part-type="form" reg="afghanica">afghanica</tp:taxon-name-part></tp:taxon-name> Vavilov in Vavilov &amp; Bukinich, <italic>Trudy Po Prikladnoi Botanike</italic>, <italic>Genetike i Selektsii</italic> 33: 381, 1929. </comment></tp:nomenclature-citation><tp:nomenclature-citation><tp:taxon-name>
                  <tp:taxon-name-part taxon-name-part-type="genus" reg="Cannabis"/>
                  <tp:taxon-name-part taxon-name-part-type="species" reg="sativa"/>
                  <tp:taxon-name-part taxon-name-part-type="subspecies" reg="culta"/>
                </tp:taxon-name><comment>= <tp:taxon-name><tp:taxon-name-part taxon-name-part-type="genus" reg="Cannabis">C.</tp:taxon-name-part> <tp:taxon-name-part taxon-name-part-type="species" reg="sativa">sativa</tp:taxon-name-part> <tp:taxon-name-part taxon-name-part-type="infraspecific-rank">subsp.</tp:taxon-name-part> <tp:taxon-name-part taxon-name-part-type="subspecies" reg="culta">culta</tp:taxon-name-part></tp:taxon-name> prol. <italic>asiatica</italic> var. <tp:taxon-name><tp:taxon-name-part taxon-name-part-type="genus" reg="Cannabis"/><tp:taxon-name-part taxon-name-part-type="species" reg="sativa"/><tp:taxon-name-part taxon-name-part-type="variety" reg="narcotica">narcotica</tp:taxon-name-part></tp:taxon-name> Serebriakova in Serebriakova &amp; Sizov, <italic>Kul’turnaya Flora SSSR</italic> 5: 36, 1940 (no Latin diagnosis and not typified). </comment></tp:nomenclature-citation><tp:nomenclature-citation><tp:taxon-name>
                  <tp:taxon-name-part taxon-name-part-type="genus" reg="Cannabis"/>
                  <tp:taxon-name-part taxon-name-part-type="species" reg="afghanica"/>
                  <tp:taxon-name-part taxon-name-part-type="variety" reg="turkistanica"/>
                </tp:taxon-name><comment>= <tp:taxon-name><tp:taxon-name-part taxon-name-part-type="genus" reg="Cannabis">C.</tp:taxon-name-part> <tp:taxon-name-part taxon-name-part-type="species" reg="afghanica">afghanica</tp:taxon-name-part> <tp:taxon-name-part taxon-name-part-type="infraspecific-rank">var.</tp:taxon-name-part> <tp:taxon-name-part taxon-name-part-type="variety" reg="turkistanica">turkistanica</tp:taxon-name-part></tp:taxon-name> Clarke, <tp:taxon-name><tp:taxon-name-part taxon-name-part-type="genus" reg="Cannabis">Cannabis</tp:taxon-name-part></tp:taxon-name> Evolution p. 225, 1987, <italic>nomen invalidum</italic>. </comment></tp:nomenclature-citation><tp:nomenclature-citation><tp:taxon-name>
                  <tp:taxon-name-part taxon-name-part-type="genus" reg="Cannabis"/>
                  <tp:taxon-name-part taxon-name-part-type="species" reg="sativa"/>
                  <tp:taxon-name-part taxon-name-part-type="variety" reg="afghanica"/>
                </tp:taxon-name><comment>= <tp:taxon-name><tp:taxon-name-part taxon-name-part-type="genus" reg="Cannabis">C.</tp:taxon-name-part> <tp:taxon-name-part taxon-name-part-type="species" reg="sativa">sativa</tp:taxon-name-part> <tp:taxon-name-part taxon-name-part-type="infraspecific-rank">var.</tp:taxon-name-part> <tp:taxon-name-part taxon-name-part-type="variety" reg="afghanica">afghanica</tp:taxon-name-part></tp:taxon-name> McPartland, <italic>Hemp Diseases &amp; Pests</italic> p. 4, 2000, nomen nudum. </comment></tp:nomenclature-citation><tp:nomenclature-citation><tp:taxon-name>
                  <tp:taxon-name-part taxon-name-part-type="genus" reg="Cannabis"/>
                  <tp:taxon-name-part taxon-name-part-type="species" reg="sativa"/>
                  <tp:taxon-name-part taxon-name-part-type="variety" reg="afghan"/>
                </tp:taxon-name><comment>= <tp:taxon-name><tp:taxon-name-part taxon-name-part-type="genus" reg="Cannabis">C.</tp:taxon-name-part> <tp:taxon-name-part taxon-name-part-type="species" reg="sativa">sativa</tp:taxon-name-part> <tp:taxon-name-part taxon-name-part-type="infraspecific-rank">var.</tp:taxon-name-part> <tp:taxon-name-part taxon-name-part-type="variety" reg="afghan">afghan</tp:taxon-name-part></tp:taxon-name>, Sands, U.S. patent 6,403,530, 2002, nomen nudum. </comment></tp:nomenclature-citation></tp:nomenclature-citation-list></tp:nomenclature><tp:treatment-sec sec-type="Neotype" id="SECID0ED3BG"><title>Neotype.</title><p>Designated herein: Afghanistan: Ghazni Province (formerly Kandahar Province), Gui-Akhen (Гуй-Ахен) village near Qala-i Murvardar (Кала-и Мурвардар), on the Ghazni-Kandahar road, <italic>Vavilov</italic>, 1924, from seed sown by Serebriakova in 1926 at North Caucasus Experiment Station, Maikop, Krasnodar Krai (labeled <italic><tp:taxon-name><tp:taxon-name-part taxon-name-part-type="genus" reg="Cannabis">Cannabis</tp:taxon-name-part> <tp:taxon-name-part taxon-name-part-type="species" reg="sativa">sativa</tp:taxon-name-part></tp:taxon-name></italic>, WIR 609, 3945). Fig. <xref ref-type="fig" rid="F5">5a</xref>. No specimen labeled <italic><tp:taxon-name><tp:taxon-name-part taxon-name-part-type="genus" reg="Cannabis"/><tp:taxon-name-part taxon-name-part-type="species" reg="afghanica">afghanica</tp:taxon-name-part></tp:taxon-name></italic> exists at WIR (McPartl., pers. observation, WIR 2010). The achene illustration in <xref ref-type="bibr" rid="B97">Vavilov and Bukinich (1929)</xref> cannot serve as lectotype because it is not part of the protologue, which appears in <xref ref-type="bibr" rid="B94">Vavilov (1926)</xref>.</p></tp:treatment-sec><tp:treatment-sec sec-type="Epitype" id="SECID0EM4BG"><title>Epitype.</title><p>Designated herein, explicitly supporting the neotype: Afghanistan: Kandahar Province, near Kandahar, <italic>Schultes</italic>, XII.13–20.1971 (ECON 26505). Fig. <xref ref-type="fig" rid="F5">5b</xref>. The ICN defines an epitype as a specimen selected as an interpretive type when the holo-/lecto-/neotype is suboptimal for critical identification (<xref ref-type="bibr" rid="B88">Turland 2018</xref>). ECON 26505 serves as an epitype because its morphology unambiguously agrees with the widespread concept of “Indica”. ECON 26505 also serves as a typotype – a photograph of the specimen, when alive and in the ground, which appears in <xref ref-type="bibr" rid="B72">Schultes et al. (1974)</xref>, and is reproduced in Suppl. material <xref ref-type="supplementary-material" rid="S1">1</xref>: SF.8.</p></tp:treatment-sec><tp:treatment-sec sec-type="diagnosis" id="SECID0EK5BG"><title>Diagnosis.</title><p>Plants with THC% ≥0.3% in inflorescence and a THC/<abbrev xmlns:xlink="http://www.w3.org/1999/xlink" xlink:title="cannabidiol" id="ABBRID0EQ5BG" xlink:type="simple">CBD</abbrev> ratio &lt;7 (almost always &gt;1); central leaflet length:width ratio &lt;6 in fan leaves near the base of inflorescences; mature achenes usually ≥ 3.6 mm long, the perianth mostly sloughed off, lacking a prominent protuberant base, and lacking a well-developed abscission zone that allows easy disarticulation.</p></tp:treatment-sec><tp:treatment-sec sec-type="Morphology" id="SECID0EU5BG"><title>Morphology.</title><p>Plants usually &lt; 2 m tall, often &lt;1 m. Central stem (stalk) internodes short (often 5–11 cm), mostly solid, central hollow usually less than 20% of stalk diameter. Branches in well-developed plants begin close to ground level, at an angle sometimes nearly 90° from the stalk axis, producing a menorah-shaped habitus. Leaf palmately compound, largest leaves typically with 7–11 leaflets, leaflet edges often overlapping, color dark green (“black hemp” <xref ref-type="bibr" rid="B96">Vavilov 1992</xref>). Central leaflet long and broad, often oblanceolate in shape; margins with coarse serrations, secondary serrations rarely seen. Female inflorescence (and infructescence) compact, often agglutinated with trichome exudate, with prominent sugar leaves (a low perigonal bract-to-leaf index); short internode length causes axillary racemes become confluent and coalesce into collective congested colas. Sugar leaves with dense <abbrev xmlns:xlink="http://www.w3.org/1999/xlink" xlink:title="capitate-stalked glandular trichomes" id="ABBRID0E55BG" xlink:type="simple">CSGTs</abbrev> on the proximal half, often present beyond the midpoint of the leaflet. Perigonal bract densely covered with <abbrev xmlns:xlink="http://www.w3.org/1999/xlink" xlink:title="capitate-stalked glandular trichomes" id="ABBRID0EC6BG" xlink:type="simple">CSGTs</abbrev>. Perianth membranous, usually sloughed off, with a fringe of striped or irregularly mottled pigmentation near the base of the fruit. Achene usually ≥ 3.6 mm long, exocarp green to gray; base blunt and lacking well-developed abscission zone.</p></tp:treatment-sec><tp:treatment-sec sec-type="Phytochemistry" id="SECID0EG6BG"><title>Phytochemistry.</title><p>Dried female inflorescences: THC ≥0.3, in late 20<sup>th</sup> century accessions nearly always &gt;1.0%; literature weighted x¯ = 5.69%, up to 14.5%. This variety expresses the highest total THC%+<abbrev xmlns:xlink="http://www.w3.org/1999/xlink" xlink:title="cannabidiol" id="ABBRID0EO6BG" xlink:type="simple">CBD</abbrev>% (a measure of relative resin content of the plants, since these two cannabinoids usually dominate the resin) of all varieties, which correlates with its dense covering of glandular trichomes. Its <abbrev xmlns:xlink="http://www.w3.org/1999/xlink" xlink:title="Tetrahydrocannabivarin" id="ABBRID0ES6BG" xlink:type="simple">THCV</abbrev>%+CBDV% content is lower than South Asian populations; <xref ref-type="bibr" rid="B44">Hillig and Mahlberg (2004)</xref> report a mean of 0.14%. Terpenoid profile imparts an acrid or “skunky” aroma, and uniquely expresses sesquiterpene alcohols, such as guaiol, <italic>γ</italic>-eudesmol, <italic>β</italic>-eudesmol, and the monoterpene alcohol nerolidol, as well as hydroxylated terpenoids, such as <italic>γ</italic>-elemene, <italic>a</italic>-terpineol, and <italic>β</italic>-fenchol.</p></tp:treatment-sec><tp:treatment-sec sec-type="Genetics" id="SECID0EFAAI"><title>Genetics.</title><p>Allozyme and DNA studies that segregated Central Asian and South Asian domesticates are detailed in the genetics section of Variety 1. <xref ref-type="bibr" rid="B65">Onofri et al. (2015)</xref> identified a SNP in the gene that encodes <abbrev xmlns:xlink="http://www.w3.org/1999/xlink" xlink:title="tetrahydrocannabinolic acid" id="ABBRID0EPAAI" xlink:type="simple">THCA</abbrev> synthase that was unique in two Afghani accessions and a Moroccan “<italic>hashīsh</italic> landrace” (their SNP accession code no. 1179, A→T transversion). It was not present in 16 other accessions of fiber- and drug-type plants.</p></tp:treatment-sec><tp:treatment-sec sec-type="description" id="SECID0EVAAI"><title>Other characters.</title><p>Generally early maturing, with greater late-season frost tolerance than South Asian domesticates. Late-season cold triggers anthocyanin production in leaves and inflorescences – the sought-after “purple weed.” Achenes are mostly retained on plants, trapped by surrounding parts of the dense infructescence. Plants are more susceptible to gray mold (<italic><tp:taxon-name><tp:taxon-name-part taxon-name-part-type="genus" reg="Botrytis">Botrytis</tp:taxon-name-part> <tp:taxon-name-part taxon-name-part-type="species" reg="cinerea">cinerea</tp:taxon-name-part></tp:taxon-name></italic>) and powdery mildew (<italic><tp:taxon-name><tp:taxon-name-part taxon-name-part-type="genus" reg="Golovinomyces">Golovinomyces</tp:taxon-name-part> <tp:taxon-name-part taxon-name-part-type="species" reg="cichoracearum">cichoracearum</tp:taxon-name-part></tp:taxon-name></italic>) than South Asian domesticates.</p></tp:treatment-sec><tp:treatment-sec sec-type="Provenance and uses" id="SECID0ERBAI"><title>Provenance and uses.</title><p>Herbarium specimens from the 19<sup>th</sup>-early 20<sup>th</sup> centuries come from Afghanistan, northwest Pakistan, Turkestan (Uzbekistan, Tajikistan, Kyrgyzstan, Xīnjiāng Region in China), and Iran. These plant were cultivated for sieved <italic>hashīsh</italic> (<italic>nasha</italic>, <italic>charas</italic>) and sometimes for seed oil.</p></tp:treatment-sec><tp:treatment-sec sec-type="comments" id="SECID0EBCAI"><title>Comments.</title><p><xref ref-type="bibr" rid="B94">Vavilov (1926)</xref> characterized <italic><tp:taxon-name><tp:taxon-name-part taxon-name-part-type="genus" reg="Cannabis"/><tp:taxon-name-part taxon-name-part-type="species" reg="afghanica">afghanica</tp:taxon-name-part></tp:taxon-name></italic> as “a morphological link between the wild and the cultivated races of hemp.” However, evidence in <xref ref-type="bibr" rid="B97">Vavilov and Bukinich (1929)</xref> suggests a domesticated phenotype (argued in Suppl. material <xref ref-type="supplementary-material" rid="S1">1</xref>: SF.6). <xref ref-type="bibr" rid="B84">Small and Cronquist (1976)</xref> treated <italic><tp:taxon-name><tp:taxon-name-part taxon-name-part-type="genus" reg="Cannabis"/><tp:taxon-name-part taxon-name-part-type="species" reg="afghanica">afghanica</tp:taxon-name-part></tp:taxon-name></italic> as a domesticate, synonymized under <tp:taxon-name><tp:taxon-name-part taxon-name-part-type="genus" reg="Cannabis">C.</tp:taxon-name-part> <tp:taxon-name-part taxon-name-part-type="species" reg="sativa">sativa</tp:taxon-name-part> <tp:taxon-name-part taxon-name-part-type="infraspecific-rank">subsp.</tp:taxon-name-part> <tp:taxon-name-part taxon-name-part-type="subspecies" reg="indica">indica</tp:taxon-name-part> <tp:taxon-name-part taxon-name-part-type="infraspecific-rank">var.</tp:taxon-name-part> <tp:taxon-name-part taxon-name-part-type="variety" reg="indica">indica</tp:taxon-name-part></tp:taxon-name>. <xref ref-type="bibr" rid="B82">Small (2018)</xref> commented, “The characteristics of <tp:taxon-name><tp:taxon-name-part taxon-name-part-type="genus" reg="Cannabis"/><tp:taxon-name-part taxon-name-part-type="species" reg="indica">indica</tp:taxon-name-part></tp:taxon-name> type marijuana are highly consistent with those of an advanced cultigen. Like modern oilseed cultivars, they are short and compact, an architecture reducing diversion of energy into stem production and increasing harvest index for the desired product (inflorescence). Even the foliage (with very large, wide leaflets) is consistent with the trend described earlier of advanced cultigens often manifesting larger leaves than their wild and more primitive cultivated relatives. When <tp:taxon-name><tp:taxon-name-part taxon-name-part-type="genus" reg="Cannabis"/><tp:taxon-name-part taxon-name-part-type="species" reg="indica">indica</tp:taxon-name-part></tp:taxon-name> type strains are allowed to set seed (they are normally harvested for flowering material) the infructescences are very dense, preventing most of the seeds from falling away and being distributed naturally – another indication of considerable domestication.” The prominent sugar leaves in the inflorescence may be another indication of domestication, as these likely increase photosynthate production very close to the developing flowers and their perigonal bracts.</p><fig id="F5" position="float" orientation="portrait"><object-id xmlns:xlink="http://www.w3.org/1999/xlink" content-type="doi" xlink:type="simple">10.3897/phytokeys.144.46700.figure5</object-id><object-id xmlns:xlink="http://www.w3.org/1999/xlink" content-type="arpha" xlink:type="simple">7C1BAED1-94FB-58D2-B893-F01F78FA4EAF</object-id><label>Figure 5.</label><caption><p>Type specimens of <tp:taxon-name><tp:taxon-name-part taxon-name-part-type="genus" reg="Cannabis">C.</tp:taxon-name-part> <tp:taxon-name-part taxon-name-part-type="species" reg="sativa">sativa</tp:taxon-name-part> <tp:taxon-name-part taxon-name-part-type="infraspecific-rank">subsp.</tp:taxon-name-part> <tp:taxon-name-part taxon-name-part-type="subspecies" reg="indica">indica</tp:taxon-name-part> <tp:taxon-name-part taxon-name-part-type="infraspecific-rank">var.</tp:taxon-name-part> <tp:taxon-name-part taxon-name-part-type="variety" reg="afghanica">afghanica</tp:taxon-name-part></tp:taxon-name>. Neotype on left (<bold>a</bold>), epitype on right (<bold>b</bold>).</p></caption><graphic xmlns:xlink="http://www.w3.org/1999/xlink" xlink:href="phytokeys-144-081-g005.jpg" position="float" orientation="portrait" xlink:type="simple" id="oo_390915.jpg"><uri content-type="original_file" xlink:type="simple">https://binary.pensoft.net/fig/390915</uri></graphic></fig></tp:treatment-sec><tp:treatment-sec><!--Section generated to contain objects referenced in tp:taxon-treatment.--><supplementary-material xmlns:xlink="http://www.w3.org/1999/xlink" id="S1" position="float" orientation="portrait" xlink:type="simple"><object-id content-type="doi" xlink:type="simple">10.3897/phytokeys.144.46700.suppl1</object-id><object-id content-type="arpha" xlink:type="simple">BFFF40E6-257D-546E-904F-829E7FB3EA2A</object-id><label>Supplementary material 1</label><caption><p>A classification of endangered high-THC cannabis (<tp:taxon-name><tp:taxon-name-part taxon-name-part-type="genus" reg="Cannabis">Cannabis</tp:taxon-name-part> <tp:taxon-name-part taxon-name-part-type="species" reg="sativa">sativa</tp:taxon-name-part> <tp:taxon-name-part taxon-name-part-type="infraspecific-rank">subsp.</tp:taxon-name-part> <tp:taxon-name-part taxon-name-part-type="subspecies" reg="indica">indica</tp:taxon-name-part></tp:taxon-name>) domesticates and their wild relatives</p></caption><statement content-type="dataType"><label>Data type</label><p>species data</p></statement><statement content-type="notes"><label>Explanation note</label><p>Description of species concepts, level nominalism, wild-type nominalism, protologues, nomenclatural priority, intermediate forms, and elaboration of methodology. List of taxonomic characters and their respective coding, used in the morphological and total evidence analyses.</p></statement><media xlink:href="phytokeys-144-081-s001.pdf" mimetype="application" mime-subtype="pdf" position="float" orientation="portrait" xlink:type="simple" id="oo_390918.pdf"><uri content-type="original_file" xlink:type="simple">https://binary.pensoft.net/file/390918</uri></media><permissions><license xlink:type="simple"><license-p>This dataset is made available under the Open Database License (http://opendatacommons.org/licenses/odbl/1.0/). The Open Database License (ODbL) is a license agreement intended to allow users to freely share, modify, and use this Dataset while maintaining this same freedom for others, provided that the original source and author(s) are credited.</license-p></license></permissions><attrib specific-use="authors">John M. McPartland, Ernest Small</attrib></supplementary-material></tp:treatment-sec><ref-list><ref id="B97"><mixed-citation xmlns:xlink="http://www.w3.org/1999/xlink" xlink:type="simple"><person-group><name name-style="western"><surname>Vavilov</surname><given-names>NI</given-names></name><name name-style="western"><surname>Bukinich</surname><given-names>DD</given-names></name></person-group> (<year>1929</year>) Konopli. Труды по прикладной ботанике, генетике и селекции 33 (Suppl.): 380–382.</mixed-citation></ref><ref id="B94"><mixed-citation xmlns:xlink="http://www.w3.org/1999/xlink" xlink:type="simple"><person-group><name name-style="western"><surname>Vavilov</surname><given-names>NI</given-names></name></person-group> (<year>1926</year>) <article-title>Происхождение культурной конопли и воэникновение культуры группы «первичных» растений.</article-title><source>Труды по прикладной ботанике, генетике и селекции</source><volume>16</volume>(<issue>2</issue>): <fpage>107</fpage>–<lpage>121</lpage>.</mixed-citation></ref><ref id="B88"><mixed-citation xmlns:xlink="http://www.w3.org/1999/xlink" xlink:type="simple"><person-group><name name-style="western"><surname>Turland</surname><given-names>NJ</given-names></name></person-group> (<year>2018</year>) International Code of Nomenclature for <tp:taxon-name><tp:taxon-name-part taxon-name-part-type="above-genus">Algae</tp:taxon-name-part></tp:taxon-name>, <tp:taxon-name><tp:taxon-name-part taxon-name-part-type="kingdom">Fungi</tp:taxon-name-part></tp:taxon-name>, and Plants (Shenzhen Code). Koeltz Scientific Books, Königstein, Germany.</mixed-citation></ref><ref id="B72"><mixed-citation xmlns:xlink="http://www.w3.org/1999/xlink" xlink:type="simple"><person-group><name name-style="western"><surname>Schultes</surname><given-names>RE</given-names></name><name name-style="western"><surname>Klein</surname><given-names>WM</given-names></name><name name-style="western"><surname>Plowman</surname><given-names>T</given-names></name><name name-style="western"><surname>Lockwood</surname><given-names>TE</given-names></name></person-group> (<year>1974</year>) <article-title><italic><tp:taxon-name><tp:taxon-name-part taxon-name-part-type="genus">Cannabis</tp:taxon-name-part></tp:taxon-name></italic>: An example of taxonomic neglect.</article-title><source>Harvard University Botanical Museum Leaflets</source><volume>23</volume>: <fpage>337</fpage>–<lpage>367</lpage>.</mixed-citation></ref><ref id="B96"><mixed-citation xmlns:xlink="http://www.w3.org/1999/xlink" xlink:type="simple"><person-group><name name-style="western"><surname>Vavilov</surname><given-names>NI</given-names></name></person-group> (<year>1992</year>) In: Dorofeyev VF (Ed.) Origin and Geography of Cultivated Plants. Cambridge University Press, Cambridge UK.</mixed-citation></ref><ref id="B44"><mixed-citation xmlns:xlink="http://www.w3.org/1999/xlink" xlink:type="simple"><person-group><name name-style="western"><surname>Hillig</surname><given-names>KW</given-names></name><name name-style="western"><surname>Mahlberg</surname><given-names>PG</given-names></name></person-group> (<year>2004</year>) <article-title>A chemotaxonomic analysis of cannabinoid variation in <italic><tp:taxon-name><tp:taxon-name-part taxon-name-part-type="genus">Cannabis</tp:taxon-name-part></tp:taxon-name></italic> (<tp:taxon-name><tp:taxon-name-part taxon-name-part-type="family">Cannabaceae</tp:taxon-name-part></tp:taxon-name>).</article-title><source>American Journal of Botany</source><volume>91</volume>(<issue>6</issue>): <fpage>966</fpage>–<lpage>975</lpage>. <ext-link xlink:type="simple" ext-link-type="doi" xlink:href="10.3732/ajb.91.6.966">https://doi.org/10.3732/ajb.91.6.966</ext-link></mixed-citation></ref><ref id="B65"><mixed-citation xmlns:xlink="http://www.w3.org/1999/xlink" xlink:type="simple"><person-group><name name-style="western"><surname>Onofri</surname><given-names>C</given-names></name><name name-style="western"><surname>de Meijer</surname><given-names>EPM</given-names></name><name name-style="western"><surname>Mandolino</surname><given-names>G</given-names></name></person-group> (<year>2015</year>) <article-title>Sequence heterogeneity of cannabidiolic- and tetrahydrocannabinolic acid-synthase in <italic><tp:taxon-name><tp:taxon-name-part taxon-name-part-type="genus">Cannabis</tp:taxon-name-part> <tp:taxon-name-part taxon-name-part-type="species">sativa</tp:taxon-name-part></tp:taxon-name></italic> L. and its relationship with chemical phenotype.</article-title><source>Phytochemistry</source><volume>116</volume>: <fpage>57</fpage>–<lpage>68</lpage>. <ext-link xlink:type="simple" ext-link-type="doi" xlink:href="10.1016/j.phytochem.2015.03.006">https://doi.org/10.1016/j.phytochem.2015.03.006</ext-link></mixed-citation></ref><ref id="B84"><mixed-citation xmlns:xlink="http://www.w3.org/1999/xlink" xlink:type="simple"><person-group><name name-style="western"><surname>Small</surname><given-names>E</given-names></name><name name-style="western"><surname>Cronquist</surname><given-names>A</given-names></name></person-group> (<year>1976</year>) <article-title>A practical and natural taxonomy for <italic><tp:taxon-name><tp:taxon-name-part taxon-name-part-type="genus">Cannabis</tp:taxon-name-part></tp:taxon-name></italic>.</article-title><source>Taxon</source><volume>25</volume>(<issue>4</issue>): <fpage>405</fpage>–<lpage>435</lpage>. <ext-link xlink:type="simple" ext-link-type="doi" xlink:href="10.2307/1220524">https://doi.org/10.2307/1220524</ext-link></mixed-citation></ref><ref id="B82"><mixed-citation xmlns:xlink="http://www.w3.org/1999/xlink" xlink:type="simple"><person-group><name name-style="western"><surname>Small</surname><given-names>E</given-names></name></person-group> (<year>2018</year>) <article-title>Dwarf germplasm: The key to giant <italic><tp:taxon-name><tp:taxon-name-part taxon-name-part-type="genus">Cannabis</tp:taxon-name-part></tp:taxon-name></italic> hempseed and cannabinoid crops.</article-title><source>Genetic Resources and Crop Evolution</source><volume>65</volume>(<issue>4</issue>): <fpage>1071</fpage>–<lpage>1107</lpage>. <ext-link xlink:type="simple" ext-link-type="doi" xlink:href="10.1007/s10722-017-0597-y">https://doi.org/10.1007/s10722-017-0597-y</ext-link></mixed-citation></ref></ref-list></tp:taxon-treatment>
