# Supplementary material for: A classification of endangered high-THC cannabis (Cannabis sativa subsp. indica) domesticates and their wild relatives
Source: PhytoKeys. 2020 Apr 3;144:81–112. doi: 10.3897/phytokeys.144.46700 (PMC7148385; doi:10.3897/phytokeys.144.46700)
Supplement: XML Treatment for Cannabis sativa subsp. indica var. asperrima [file phytokeys.144.46700-treatment4.xml]

<!DOCTYPE tp:taxon-treatment
  PUBLIC "-//TaxonX//DTD Taxonomic Treatment Publishing DTD v0 20100105//EN" "tax-treatment-NSO.dtd">
<tp:taxon-treatment xmlns:tp="http://www.plazi.org/taxpub"><tp:treatment-meta><kwd-group><label>Taxon classification</label><kwd><named-content xmlns:xlink="http://www.w3.org/1999/xlink" content-type="kingdom">Plantae</named-content></kwd><kwd><named-content xmlns:xlink="http://www.w3.org/1999/xlink" content-type="order">Rosales</named-content></kwd><kwd><named-content xmlns:xlink="http://www.w3.org/1999/xlink" content-type="family">Cannabaceae</named-content></kwd></kwd-group><mixed-citation publication-type="journal"><person-group><name><surname>McPartland</surname><given-names>John M.</given-names></name><name><surname>Small</surname><given-names>Ernest</given-names></name></person-group><article-title>A classification of endangered high-THC cannabis (<tp:taxon-name><tp:taxon-name-part taxon-name-part-type="genus" reg="Cannabis">Cannabis</tp:taxon-name-part> <tp:taxon-name-part taxon-name-part-type="species" reg="sativa">sativa</tp:taxon-name-part> <tp:taxon-name-part taxon-name-part-type="infraspecific-rank">subsp.</tp:taxon-name-part> <tp:taxon-name-part taxon-name-part-type="subspecies" reg="indica">indica</tp:taxon-name-part></tp:taxon-name>) domesticates and their wild relatives</article-title><source>PhytoKeys</source><day>03</day><month>4</month><year>2020</year><volume>144</volume><fpage>81</fpage><lpage>112</lpage><pub-id pub-id-type="doi">10.3897/phytokeys.144.46700</pub-id></mixed-citation></tp:treatment-meta><tp:nomenclature><tp:taxon-name><object-id xmlns:xlink="http://www.w3.org/1999/xlink" content-type="arpha" xlink:type="simple">F4E77C92-E35C-5EAF-9F2B-5CD4EF3726F2</object-id>
              <tp:taxon-name-part taxon-name-part-type="genus" reg="Cannabis">Cannabis</tp:taxon-name-part>
              <tp:taxon-name-part taxon-name-part-type="species" reg="sativa">sativa</tp:taxon-name-part>
              <tp:taxon-name-part taxon-name-part-type="infraspecific-rank">subsp.</tp:taxon-name-part>
              <tp:taxon-name-part taxon-name-part-type="subspecies" reg="indica">indica</tp:taxon-name-part>
              <tp:taxon-name-part taxon-name-part-type="infraspecific-rank">var.</tp:taxon-name-part>
              <tp:taxon-name-part taxon-name-part-type="variety" reg="asperrima">asperrima</tp:taxon-name-part>
            </tp:taxon-name><tp:taxon-authority>(Regel) McPartl. &amp; E.Small</tp:taxon-authority><xref ref-type="fig" rid="F6">Figure 6</xref><tp:nomenclature-citation-list><tp:nomenclature-citation><tp:taxon-name>
                    <tp:taxon-name-part taxon-name-part-type="genus" reg="Cannabis">Cannabis</tp:taxon-name-part> <tp:taxon-name-part taxon-name-part-type="species" reg="sativa">sativa</tp:taxon-name-part></tp:taxon-name><comment> γ <tp:taxon-name><tp:taxon-name-part taxon-name-part-type="genus" reg="Cannabis"/><tp:taxon-name-part taxon-name-part-type="species" reg="asperrima">asperrima</tp:taxon-name-part></tp:taxon-name> Regel, <italic>Acta Horti Petropolitani</italic> 6 (1): 476, 1879 (Basionym). </comment></tp:nomenclature-citation><tp:nomenclature-citation><tp:taxon-name>
                  <tp:taxon-name-part taxon-name-part-type="genus" reg="Cannabis"/>
                  <tp:taxon-name-part taxon-name-part-type="species" reg="sativa"/>
                  <tp:taxon-name-part taxon-name-part-type="variety" reg="asperrima"/>
                </tp:taxon-name><comment>≡ <tp:taxon-name><tp:taxon-name-part taxon-name-part-type="genus" reg="Cannabis">C.</tp:taxon-name-part> <tp:taxon-name-part taxon-name-part-type="species" reg="sativa">sativa</tp:taxon-name-part> <tp:taxon-name-part taxon-name-part-type="infraspecific-rank">var.</tp:taxon-name-part> <tp:taxon-name-part taxon-name-part-type="variety" reg="asperrima">asperrima</tp:taxon-name-part></tp:taxon-name> Regel in Herder, <italic>Acta Horti Petropolitani</italic> 12(1): 34, 1892. </comment></tp:nomenclature-citation><tp:nomenclature-citation><tp:taxon-name>
                  <tp:taxon-name-part taxon-name-part-type="genus" reg="Cannabis"/>
                  <tp:taxon-name-part taxon-name-part-type="species" reg="indica"/>
                  <tp:taxon-name-part taxon-name-part-type="variety" reg="kafiristanica"/>
                </tp:taxon-name><comment>= <tp:taxon-name><tp:taxon-name-part taxon-name-part-type="genus" reg="Cannabis">C.</tp:taxon-name-part> <tp:taxon-name-part taxon-name-part-type="species" reg="indica">indica</tp:taxon-name-part> <tp:taxon-name-part taxon-name-part-type="infraspecific-rank">var.</tp:taxon-name-part> <tp:taxon-name-part taxon-name-part-type="variety" reg="kafiristanica">kafiristanica</tp:taxon-name-part></tp:taxon-name> Vavilov in Vavilov &amp; Bukinich, <italic>Trudy Po Prikladnoi Botanike</italic>, <italic>Genetike i Selektsii</italic> 33 (Suppl.): 381, 1929. </comment></tp:nomenclature-citation><tp:nomenclature-citation><tp:taxon-name>
                  <tp:taxon-name-part taxon-name-part-type="genus" reg="Cannabis"/>
                  <tp:taxon-name-part taxon-name-part-type="species" reg="sativa"/>
                  <tp:taxon-name-part taxon-name-part-type="subspecies" reg="indica"/>
                </tp:taxon-name><comment>≡ <tp:taxon-name><tp:taxon-name-part taxon-name-part-type="genus" reg="Cannabis">C.</tp:taxon-name-part> <tp:taxon-name-part taxon-name-part-type="species" reg="sativa">sativa</tp:taxon-name-part> <tp:taxon-name-part taxon-name-part-type="infraspecific-rank">subsp.</tp:taxon-name-part> <tp:taxon-name-part taxon-name-part-type="subspecies" reg="indica">indica</tp:taxon-name-part> <tp:taxon-name-part taxon-name-part-type="infraspecific-rank">var.</tp:taxon-name-part> <tp:taxon-name-part taxon-name-part-type="variety" reg="kafiristanica">kafiristanica</tp:taxon-name-part></tp:taxon-name> (Vavilov) Small &amp; Cronquist, <italic>Taxon</italic> 24: 429, 1976. </comment></tp:nomenclature-citation><tp:nomenclature-citation><tp:taxon-name>
                  <tp:taxon-name-part taxon-name-part-type="genus" reg="Cannabis"/>
                  <tp:taxon-name-part taxon-name-part-type="species" reg="kafiristanica"/>
                </tp:taxon-name><comment>≡ <tp:taxon-name><tp:taxon-name-part taxon-name-part-type="genus" reg="Cannabis">C.</tp:taxon-name-part> <tp:taxon-name-part taxon-name-part-type="species" reg="kafiristanica">kafiristanica</tp:taxon-name-part></tp:taxon-name> (Vavilov) Chrtek, <italic>Časopis Národního Muzea v Praze</italic>, <italic>Rada Přírodovědna</italic> 150(1–2): 22, 1981. </comment></tp:nomenclature-citation></tp:nomenclature-citation-list></tp:nomenclature><tp:treatment-sec sec-type="Lectotype" id="SECID0ERLAI"><title>Lectotype.</title><p>Designated herein: Kyrgyzstan, Issyk-Kul Region, near Karakol, leg.: A. Regel; det.: E. Regel, 1.X.1877 (LE). Fig. <xref ref-type="fig" rid="F6">6a</xref>.</p></tp:treatment-sec><tp:treatment-sec sec-type="Epitype" id="SECID0E2LAI"><title>Epitype.</title><p>Designated herein, explicitly supporting the neotype: Afghanistan, Kunar Province, Chekhosarai (now Asadābād), <italic>Vavilov</italic>, 1924, from seeds sown by Serebriakova in 1927 at Pushkin Experiment Station, Detskoye Selo, St. Petersburg (WIR 599, 3952). Fig. <xref ref-type="fig" rid="F6">6b</xref>.</p></tp:treatment-sec><tp:treatment-sec sec-type="diagnosis" id="SECID0EHMAI"><title>Diagnosis.</title><p>Plants with THC% ≥0.3% in inflorescences and a THC/<abbrev xmlns:xlink="http://www.w3.org/1999/xlink" xlink:title="cannabidiol" id="ABBRID0ENMAI" xlink:type="simple">CBD</abbrev> ratio &lt;7 (almost always &gt;1); central leaflet length:width ratio &lt;6 in fan leaves near the base of inflorescences; mature achenes usually &lt;3.6 mm long, with a persistent perianth and a protuberant base, and readily disarticulating from plant by a well-developed abscission zone.</p></tp:treatment-sec><tp:treatment-sec sec-type="Morphology" id="SECID0ERMAI"><title>Morphology.</title><p>Plants usually &lt; 1.5 m tall. Central stem (stalk) internodes short (often 5–11 cm, shorter in shorter plants), mostly solid, central hollow, if present, usually less than 20% of stalk diameter. Branches in well-developed plants begin close to ground level, at an angle sometimes nearly 90° from the stalk axis, producing a menorah-shaped habitus. Leaf palmately compound, dark green, larger leaves with 5–7 leaflets, sometimes overlapping. Central leaflet relatively short and broad, often oblanceolate in shape; margins with coarse serrations, secondary serrations rarely seen. Female inflorescence small but somewhat compact, with moderately prominent sugar leaves (a moderate perigonal bract-to-leaf index). Sugar leaves with moderately dense <abbrev xmlns:xlink="http://www.w3.org/1999/xlink" xlink:title="capitate-stalked glandular trichomes" id="ABBRID0EXMAI" xlink:type="simple">CSGTs</abbrev> on the proximal half. Perigonal bract densely covered with <abbrev xmlns:xlink="http://www.w3.org/1999/xlink" xlink:title="capitate-stalked glandular trichomes" id="ABBRID0E2MAI" xlink:type="simple">CSGTs</abbrev>. Perianth membranous, with dark brown pigmentation in a mottled or sometimes linear pattern; persistent but easily flaked off with manual manipulation. Achene small, oval to elongate, exocarp dark olive colored, with an elongated base.</p></tp:treatment-sec><tp:treatment-sec sec-type="Phytochemistry" id="SECID0E6MAI"><title>Phytochemistry.</title><p>Dried female inflorescences: THC ≥0.3, literature weighted x¯ = 1.49%, range between 0.4% and 4.47%. THC/<abbrev xmlns:xlink="http://www.w3.org/1999/xlink" xlink:title="cannabidiol" id="ABBRID0EFNAI" xlink:type="simple">CBD</abbrev> ratio literature weighted x¯ = 2.23%, range 0.77 to 4.75 (one outlier 9.43). Terpenoid profile likely approximates that of the Central Asian domesticate, but has not been reported in the literature.</p></tp:treatment-sec><tp:treatment-sec sec-type="Provenance and uses" id="SECID0EJNAI"><title>Provenance and uses.</title><p>Herbarium specimens resembling <italic><tp:taxon-name><tp:taxon-name-part taxon-name-part-type="genus" reg="Cannabis"/><tp:taxon-name-part taxon-name-part-type="species" reg="afghanica">afghanica</tp:taxon-name-part></tp:taxon-name></italic>, but with a wild-type phenotype, have provenance from northwestern Pakistan, Afghanistan, Tajikistan, Uzbekistan, Kyrgyzstan, Kazakhstan, and Xīnjiāng Region in China. The mountains in this region are a biodiversity “hotspot,” harboring significant numbers of wild crop relatives, and over 1000 species of endemic plant species (<xref ref-type="bibr" rid="B17">Critical Ecosystem Partnership Fund 2017</xref>).</p></tp:treatment-sec><tp:treatment-sec sec-type="comments" id="SECID0E4NAI"><title>Comments.</title><p><xref ref-type="bibr" rid="B38">Herder (1892)</xref> retained <italic><tp:taxon-name><tp:taxon-name-part taxon-name-part-type="genus" reg="Cannabis">C.</tp:taxon-name-part> <tp:taxon-name-part taxon-name-part-type="species" reg="sativa">sativa</tp:taxon-name-part></tp:taxon-name> γ <tp:taxon-name><tp:taxon-name-part taxon-name-part-type="genus" reg="Cannabis"/><tp:taxon-name-part taxon-name-part-type="species" reg="asperrima">asperrima</tp:taxon-name-part></tp:taxon-name></italic> as a distinct variety, whereas he synonymized <italic><tp:taxon-name><tp:taxon-name-part taxon-name-part-type="genus" reg="Cannabis">C.</tp:taxon-name-part> <tp:taxon-name-part taxon-name-part-type="species" reg="erratica">erratica</tp:taxon-name-part></tp:taxon-name></italic> and <italic><tp:taxon-name><tp:taxon-name-part taxon-name-part-type="genus" reg="Cannabis">C.</tp:taxon-name-part> <tp:taxon-name-part taxon-name-part-type="species" reg="sativa">sativa</tp:taxon-name-part></tp:taxon-name> β davurica</italic> under <italic><tp:taxon-name><tp:taxon-name-part taxon-name-part-type="genus" reg="Cannabis">C.</tp:taxon-name-part> <tp:taxon-name-part taxon-name-part-type="species" reg="sativa">sativa</tp:taxon-name-part></tp:taxon-name></italic>. This taxon’s publication date has priority over Vavilov’s <italic><tp:taxon-name><tp:taxon-name-part taxon-name-part-type="genus" reg="Cannabis"/><tp:taxon-name-part taxon-name-part-type="species" reg="kafiristanica">kafiristanica</tp:taxon-name-part></tp:taxon-name></italic>, but Vavilov’s specimen is much better preserved, and serves as an epitype.</p><fig id="F6" position="float" orientation="portrait"><object-id xmlns:xlink="http://www.w3.org/1999/xlink" content-type="doi" xlink:type="simple">10.3897/phytokeys.144.46700.figure6</object-id><object-id xmlns:xlink="http://www.w3.org/1999/xlink" content-type="arpha" xlink:type="simple">8DC2D3ED-87E1-59D2-AD89-38DD6700B460</object-id><label>Figure 6.</label><caption><p>Type specimens of <tp:taxon-name><tp:taxon-name-part taxon-name-part-type="genus" reg="Cannabis">C.</tp:taxon-name-part> <tp:taxon-name-part taxon-name-part-type="species" reg="sativa">sativa</tp:taxon-name-part> <tp:taxon-name-part taxon-name-part-type="infraspecific-rank">subsp.</tp:taxon-name-part> <tp:taxon-name-part taxon-name-part-type="subspecies" reg="indica">indica</tp:taxon-name-part> <tp:taxon-name-part taxon-name-part-type="infraspecific-rank">var.</tp:taxon-name-part> <tp:taxon-name-part taxon-name-part-type="variety" reg="asperrima">asperrima</tp:taxon-name-part></tp:taxon-name>. Lectotype on left (<bold>a</bold>), epitype on right (<bold>b</bold>).</p></caption><graphic xmlns:xlink="http://www.w3.org/1999/xlink" xlink:href="phytokeys-144-081-g006.jpg" position="float" orientation="portrait" xlink:type="simple" id="oo_390916.jpg"><uri content-type="original_file" xlink:type="simple">https://binary.pensoft.net/fig/390916</uri></graphic></fig></tp:treatment-sec><ref-list><ref id="B17"><mixed-citation xmlns:xlink="http://www.w3.org/1999/xlink" xlink:type="simple"><institution xlink:type="simple">Critical Ecosystem Partnership Fund</institution> (<year>2017</year>) Mountains of Central Asia biodiversity hotspot. <ext-link xlink:type="simple" ext-link-type="uri" xlink:href="https://www.cepf.net/our-work/biodiversity-hotspots/mountains-central-asia">https://www.cepf.net/our-work/biodiversity-hotspots/mountains-central-asia</ext-link></mixed-citation></ref><ref id="B38"><mixed-citation xmlns:xlink="http://www.w3.org/1999/xlink" xlink:type="simple"><person-group><name name-style="western"><surname>Herder</surname><given-names>FG</given-names></name></person-group> (<year>1892</year>) <article-title>Plantae Raddeanae apetalae V.</article-title><source>Acta Horti Petropolitani</source><volume>12</volume>(<issue>1</issue>): <fpage>31</fpage>–<lpage>132</lpage>.</mixed-citation></ref></ref-list></tp:taxon-treatment>
